# Supplementary material for: N′-(3,4-Dimethoxy­benzyl­idene)acetohydrazide
Source: Acta Crystallogr Sect E Struct Rep Online. 2009 Jul 25;65(Pt 8):o1989. doi: 10.1107/S1600536809027366 (PMC2977411; doi:10.1107/S1600536809027366)
Supplement: Supplementary file 2 [file e-65-o1989-Isup2.hkl]

#
# h,k,l, Fc-squared, Fo-squared, sigma(Fo-squared) and status flag
#
data_I
_shelx_title ' o in Pbca'
_shelx_refln_list_code          4
_shelx_F_calc_maximum      281.23
_exptl_crystal_F_000       944.00
_reflns_d_resolution_high  0.8407
 
loop_
 _symmetry_equiv_pos_as_xyz
 'x, y, z'
 '-x+1/2, -y, z+1/2'
 '-x, y+1/2, -z+1/2'
 'x+1/2, -y+1/2, -z'
 '-x, -y, -z'
 'x-1/2, y, -z-1/2'
 'x, -y-1/2, z-1/2'
 '-x-1/2, y-1/2, z'
 
_cell_length_a     8.7944
_cell_length_b    10.9199
_cell_length_c    24.4183
_cell_angle_alpha  90.000
_cell_angle_beta   90.000
_cell_angle_gamma  90.000
 
_shelx_F_squared_multiplier     1.000
 
loop_
 _refln_index_h
 _refln_index_k
 _refln_index_l
 _refln_F_squared_calc
 _refln_F_squared_meas
 _refln_F_squared_sigma
 _refln_observed_status
   2   0   0     7800.58     7310.53    126.80 o
   4   0   0      718.86      751.95     20.01 o
   6   0   0      337.68      309.50      9.18 o
   8   0   0      124.02      112.38      5.65 o
  10   0   0       17.37       20.56      4.17 o
   2   1   0      698.76      555.03      9.52 o
   4   1   0      707.34      681.20     11.63 o
   6   1   0       20.49       17.11      1.65 o
   8   1   0        0.07        0.11      0.90 o
  10   1   0       31.82       33.71      3.01 o
   0   2   0    23834.50    19443.34   1062.27 o
   2   2   0      548.96      475.93      8.67 o
   4   2   0     2540.87     2522.68     36.65 o
   6   2   0       91.58       93.71      3.61 o
   8   2   0      153.76      154.56      6.39 o
  10   2   0        9.53       16.97      2.50 o
   2   3   0       98.24       87.78      2.32 o
   4   3   0      841.56      935.11     13.82 o
   6   3   0      698.98      638.23     11.12 o
   8   3   0      216.49      208.49      7.05 o
  10   3   0       26.50       29.06      4.88 o
   0   4   0     8528.85     7928.26    161.75 o
   2   4   0      624.17      648.96     10.67 o
   4   4   0       50.54       45.79      2.02 o
   6   4   0      266.97      260.15      6.16 o
   8   4   0        0.11        5.66      1.39 o
   2   5   0     1135.48     1181.63     16.28 o
   4   5   0      222.32      248.67      5.42 o
   6   5   0        2.01        9.14      1.68 o
   8   5   0       35.77       37.36      3.16 o
   0   6   0     1657.38     1574.78     36.22 o
   2   6   0       10.00       13.78      1.28 o
   4   6   0       82.17       81.44      3.69 o
   6   6   0       24.92       28.47      3.04 o
   8   6   0       12.56       16.23      2.34 o
   2   7   0      701.49      709.59     13.76 o
   4   7   0      547.11      520.66     10.27 o
   6   7   0       18.55       16.38      2.35 o
   8   7   0       27.45       29.45      3.50 o
   0   8   0      642.60      613.13     18.05 o
   2   8   0      232.64      257.61      7.16 o
   4   8   0        2.19        5.38      1.96 o
   6   8   0       36.59       42.75      4.40 o
   8   8   0       31.29       34.15      5.71 o
   2   9   0       10.59       10.48      1.77 o
   4   9   0        1.50        1.13      1.49 o
   6   9   0      383.98      380.50     12.93 o
   0  10   0       14.93       18.33      3.42 o
   2  10   0        1.31        1.88      1.86 o
   4  10   0        2.36        5.22      1.82 o
   6  10   0        7.91        6.49      2.97 o
   2  11   0      373.66      361.39     10.21 o
   4  11   0       40.10       43.05      4.99 o
   0  12   0       22.12       37.42      5.23 o
   2  12   0      111.52       97.68      6.63 o
   4  12   0       20.55       23.35      8.34 o
   1   1   1     2780.45     2640.29     27.18 o
   2   1   1      237.82      260.98      3.19 o
   3   1   1      160.89      132.45      2.07 o
   4   1   1      576.23      602.78      7.05 o
   5   1   1        0.08        0.97      0.38 o
   6   1   1      109.29      119.28      3.04 o
   7   1   1       13.86       14.53      1.39 o
   8   1   1       11.74        9.09      1.19 o
   9   1   1        1.78        7.19      0.91 o
  10   1   1        0.30        4.54      2.27 o
   0   2   1     4139.44     3795.13     50.34 o
   1   2   1     1477.02     1375.25     13.05 o
   2   2   1     5469.79     5311.01     49.79 o
   3   2   1     4208.46     4239.89     37.49 o
   4   2   1        5.00        4.64      0.56 o
   5   2   1      367.62      372.73      5.00 o
   6   2   1      115.15      100.11      2.36 o
   7   2   1      104.99       99.96      2.60 o
   8   2   1      137.75      140.60      3.68 o
   9   2   1       14.43       18.21      1.40 o
  10   2   1        3.05        6.14      1.03 o
   1   3   1     3082.49     3018.35     26.90 o
   2   3   1        8.24       12.92      0.68 o
   3   3   1      112.71       92.10      2.05 o
   4   3   1       16.11       12.83      1.02 o
   5   3   1      181.16      201.26      3.55 o
   6   3   1        5.55       11.01      1.17 o
   7   3   1      136.80      128.80      3.42 o
   8   3   1       47.77       46.43      2.29 o
   9   3   1       67.39       76.32      2.78 o
  10   3   1        2.10        2.64      1.35 o
   0   4   1     1325.95     1398.88     20.22 o
   1   4   1      590.41      658.11      7.23 o
   2   4   1     3852.25     3739.96     33.11 o
   3   4   1      906.44      952.18     10.22 o
   4   4   1      170.91      173.03      3.22 o
   5   4   1       61.39       43.65      1.63 o
   6   4   1      293.72      288.71      4.87 o
   7   4   1      583.92      547.11      8.44 o
   8   4   1      128.13      122.58      3.46 o
   9   4   1       58.00       56.92      2.96 o
   1   5   1      756.32      792.82      8.74 o
   2   5   1        3.90        4.33      0.71 o
   3   5   1     3468.74     3480.07     35.12 o
   4   5   1      126.06      120.35      2.59 o
   5   5   1        9.87       11.74      1.00 o
   6   5   1       21.98       20.19      1.51 o
   7   5   1      240.63      224.65      4.83 o
   8   5   1       40.24       37.92      2.28 o
   9   5   1       58.89       64.64      3.08 o
   0   6   1      226.65      237.96      5.98 o
   1   6   1      727.83      761.66      9.20 o
   2   6   1       10.97       11.86      0.81 o
   3   6   1      181.44      195.82      3.29 o
   4   6   1        5.71        6.55      0.90 o
   5   6   1      382.41      367.14      6.28 o
   6   6   1       45.98       47.38      2.62 o
   7   6   1      165.52      161.15      4.51 o
   8   6   1        7.55       10.80      1.37 o
   9   6   1        8.08       12.17      2.38 o
   1   7   1      396.87      368.72      6.01 o
   2   7   1       47.29       46.83      2.23 o
   3   7   1      243.67      241.25      4.70 o
   4   7   1        0.67        4.45      0.78 o
   5   7   1       63.01       67.05      2.71 o
   6   7   1       12.00       13.22      1.60 o
   7   7   1       51.61       63.10      2.92 o
   8   7   1        2.09        1.50      1.61 o
   0   8   1       38.28       41.19      2.92 o
   1   8   1       29.44       32.19      1.85 o
   2   8   1       27.21       31.81      1.87 o
   3   8   1       72.39       68.00      2.41 o
   4   8   1      115.62      121.61      3.44 o
   5   8   1        0.70        6.27      1.25 o
   6   8   1      174.37      178.54      5.68 o
   7   8   1       20.62       25.43      2.56 o
   8   8   1        0.41        1.26      3.04 o
   1   9   1       10.73       11.13      1.22 o
   2   9   1       68.75       62.51      2.49 o
   3   9   1       37.98       41.98      2.24 o
   4   9   1        0.21        0.65      0.84 o
   5   9   1        0.44        5.77      1.32 o
   6   9   1       76.17       88.14      4.02 o
   7   9   1       22.30       29.36      3.43 o
   0  10   1        0.00        4.49      1.80 o
   1  10   1       54.84       54.80      2.64 o
   2  10   1        5.47        8.38      1.49 o
   3  10   1       33.24       34.27      2.45 o
   4  10   1       22.68       30.99      2.79 o
   5  10   1       56.03       58.63      3.60 o
   6  10   1       43.90       52.52      4.20 o
   1  11   1        0.66        8.44      1.24 o
   2  11   1      176.65      192.10      5.59 o
   3  11   1        0.60        2.67      1.31 o
   4  11   1        2.50        4.03      1.62 o
   5  11   1       16.27       17.15      3.25 o
   0  12   1      112.98      110.87      5.47 o
   1  12   1      165.81      180.45      5.06 o
   2  12   1        6.62        6.97      1.59 o
   3  12   1       36.70       33.26      3.98 o
   0   0   2     1302.96     1363.07     72.54 o
   1   0   2      717.15      679.29      9.05 o
   2   0   2     1538.44     1541.63     34.30 o
   3   0   2      530.56      580.99     13.97 o
   4   0   2     5874.06     5951.33     82.55 o
   5   0   2      101.15      116.52      4.15 o
   6   0   2     1049.19     1047.18     17.75 o
   7   0   2       41.75       48.75      2.71 o
   8   0   2        3.21        3.12      1.15 o
   9   0   2        1.44        7.57      2.42 o
  10   0   2       58.31       69.95      4.32 o
   1   1   2     8574.72     8344.67    136.88 o
   2   1   2     9243.95     8267.37    105.22 o
   3   1   2        0.40        0.66      0.26 o
   4   1   2      110.57      126.96      2.26 o
   5   1   2      944.78     1015.26     10.66 o
   6   1   2      120.14      119.36      2.73 o
   7   1   2      398.42      378.07      5.90 o
   8   1   2      228.49      195.29      4.08 o
   9   1   2       72.57       71.84      2.56 o
  10   1   2       17.81       26.93      1.97 o
   0   2   2      295.80      367.16      6.68 o
   1   2   2      401.39      464.38      4.83 o
   2   2   2      929.74      902.43      9.85 o
   3   2   2       85.08       99.66      1.89 o
   4   2   2     1671.87     1716.30     16.37 o
   5   2   2      133.29      137.90      2.61 o
   6   2   2      387.95      388.95      5.45 o
   7   2   2      244.01      232.53      4.40 o
   8   2   2        1.88        3.12      1.54 o
   9   2   2        3.23        6.65      0.91 o
  10   2   2        0.64        2.41      2.81 o
   1   3   2        7.91        6.50      0.70 o
   2   3   2     1462.85     1418.81     13.24 o
   3   3   2      505.23      508.42      5.90 o
   4   3   2       31.32       33.96      1.22 o
   5   3   2      593.98      586.08      7.04 o
   6   3   2       63.38       65.70      1.93 o
   7   3   2       17.14       25.82      1.74 o
   8   3   2       19.44       23.65      1.63 o
   9   3   2      119.93      106.26      3.45 o
  10   3   2        7.17       10.48      2.32 o
   0   4   2      310.34      344.67      5.94 o
   1   4   2     1585.81     1527.09     14.05 o
   2   4   2      141.00      168.45      2.47 o
   3   4   2      907.36      976.89      9.93 o
   4   4   2        4.57       12.45      0.92 o
   5   4   2      237.10      223.75      3.69 o
   6   4   2      174.42      150.91      3.35 o
   7   4   2      176.95      181.04      3.98 o
   8   4   2       64.25       59.73      2.46 o
   9   4   2        3.88        6.44      1.29 o
   1   5   2      685.37      707.59      7.62 o
   2   5   2      597.70      614.28      7.52 o
   3   5   2       26.55       30.57      1.20 o
   4   5   2      147.57      154.24      2.84 o
   5   5   2       51.27       50.96      1.96 o
   6   5   2      201.59      178.31      4.25 o
   7   5   2       11.29       15.00      1.77 o
   8   5   2        0.09        2.79      0.87 o
   9   5   2       25.94       28.92      2.20 o
   0   6   2      822.40      807.40     12.87 o
   1   6   2      745.03      751.52      8.63 o
   2   6   2        3.27        5.69      0.64 o
   3   6   2      516.48      534.96      6.95 o
   4   6   2      831.19      767.59      9.11 o
   5   6   2       23.05       24.52      1.88 o
   6   6   2       70.95       73.24      2.95 o
   7   6   2        7.91        9.11      1.36 o
   8   6   2        4.04        6.43      1.27 o
   9   6   2       45.28       50.55      3.88 o
   1   7   2       29.08       36.77      1.78 o
   2   7   2      601.92      546.41      8.03 o
   3   7   2       14.14       13.93      1.25 o
   4   7   2      353.57      351.33      5.82 o
   5   7   2        0.42        4.06      0.91 o
   6   7   2      227.19      213.74      5.58 o
   7   7   2       32.45       32.70      2.52 o
   8   7   2       25.17       25.18      2.71 o
   0   8   2       24.71       35.47      2.72 o
   1   8   2      112.24      116.88      3.15 o
   2   8   2       10.15       11.33      1.22 o
   3   8   2       13.69       13.88      1.33 o
   4   8   2       92.36       88.87      3.24 o
   5   8   2      551.63      540.26      9.72 o
   6   8   2        0.99        5.17      1.87 o
   7   8   2      109.30       99.56      4.22 o
   8   8   2        0.78        1.98      3.51 o
   1   9   2       21.91       24.04      1.80 o
   2   9   2       12.34       14.43      1.41 o
   3   9   2        0.00        0.60      0.74 o
   4   9   2       30.59       30.40      2.28 o
   5   9   2        0.02        6.01      1.33 o
   6   9   2       18.55       25.71      2.58 o
   7   9   2        6.52        5.98      3.07 o
   0  10   2      133.26      126.97      5.24 o
   1  10   2       86.04       87.28      3.07 o
   2  10   2      169.55      156.75      4.83 o
   3  10   2       23.46       29.47      2.31 o
   4  10   2        5.94        9.78      1.37 o
   5  10   2        1.16        4.66      1.26 o
   6  10   2        0.95        2.28      2.11 o
   1  11   2      400.58      404.20      7.71 o
   2  11   2      179.03      193.64      5.41 o
   3  11   2        1.87        2.88      1.04 o
   4  11   2       59.18       64.50      4.06 o
   5  11   2        1.94        0.00      2.15 o
   0  12   2      317.51      327.33     10.00 o
   1  12   2        5.75       10.39      1.70 o
   2  12   2       79.96       84.13      4.06 o
   3  12   2       10.93       10.68      3.09 o
   1   1   3     1367.46     1470.69     15.66 o
   2   1   3    18305.96    17806.99    225.69 o
   3   1   3      363.18      348.66      4.29 o
   4   1   3        0.95        1.29      0.36 o
   5   1   3       28.93       26.90      1.27 o
   6   1   3      228.12      233.99      4.08 o
   7   1   3      487.22      470.01      6.50 o
   8   1   3       48.53       46.64      2.17 o
   9   1   3       19.15       21.15      2.30 o
  10   1   3        0.33        3.14      1.94 o
   0   2   3     4141.64     4184.47    146.79 o
   1   2   3      441.12      392.87      4.58 o
   2   2   3      802.54      760.90      7.74 o
   3   2   3       54.19       52.02      1.22 o
   4   2   3      389.60      374.47      4.97 o
   5   2   3       35.16       30.73      1.37 o
   6   2   3       12.88       17.94      1.17 o
   7   2   3      210.19      205.07      4.12 o
   8   2   3       59.70       58.93      2.31 o
   9   2   3       11.13       14.35      1.27 o
  10   2   3       20.67       26.11      2.40 o
   1   3   3     1472.59     1475.75     16.23 o
   2   3   3      942.18      878.27      9.01 o
   3   3   3      130.64      164.79      2.68 o
   4   3   3       98.64       60.86      1.66 o
   5   3   3       29.20       41.45      1.51 o
   6   3   3      156.62      156.31      3.30 o
   7   3   3     1372.73     1285.42     14.80 o
   8   3   3      100.36       88.09      2.68 o
   9   3   3        4.74       11.06      2.21 o
  10   3   3        2.22        5.37      2.72 o
   0   4   3      214.85      233.77      4.45 o
   1   4   3        2.14        3.89      0.38 o
   2   4   3       96.14      104.65      2.16 o
   3   4   3      622.21      535.86      6.10 o
   4   4   3      666.99      664.11      7.80 o
   5   4   3      149.90      151.91      2.92 o
   6   4   3      162.78      159.74      3.47 o
   7   4   3        6.00       12.66      1.38 o
   8   4   3        8.35        9.67      1.92 o
   9   4   3        2.52        7.59      1.42 o
   1   5   3      866.47      827.85      8.69 o
   2   5   3      211.61      211.25      3.04 o
   3   5   3        8.51       10.54      0.78 o
   4   5   3      227.60      224.94      3.60 o
   5   5   3      158.91      153.16      3.38 o
   6   5   3       15.16       18.10      1.41 o
   7   5   3      513.21      511.43      7.68 o
   8   5   3       18.24       18.25      1.64 o
   9   5   3       75.22       76.11      3.18 o
   0   6   3       91.16       98.07      4.45 o
   1   6   3      122.39      124.95      2.60 o
   2   6   3     1063.45     1088.88     11.44 o
   3   6   3      310.59      296.69      4.58 o
   4   6   3       22.91       24.91      1.33 o
   5   6   3     1043.87      972.01     12.12 o
   6   6   3       57.87       58.26      2.55 o
   7   6   3       34.89       38.61      2.51 o
   8   6   3        0.72        3.39      1.15 o
   9   6   3        0.05        2.18      2.03 o
   1   7   3      278.19      302.91      5.29 o
   2   7   3        0.40        1.53      0.91 o
   3   7   3      111.03      104.35      2.88 o
   4   7   3        1.37        2.80      1.13 o
   5   7   3      275.64      280.70      5.84 o
   6   7   3      143.77      151.79      4.58 o
   7   7   3        0.01        2.54      1.20 o
   8   7   3       18.49       15.66      2.46 o
   0   8   3        1.95        4.47      1.23 o
   1   8   3        0.90        3.27      0.75 o
   2   8   3       61.37       62.60      2.28 o
   3   8   3        2.17        2.52      0.78 o
   4   8   3      166.26      161.95      4.48 o
   5   8   3       48.00       56.64      2.89 o
   6   8   3        5.88       10.04      1.66 o
   7   8   3        4.56        2.96      2.06 o
   8   8   3        1.39        0.00      3.56 o
   1   9   3       86.21       96.64      3.02 o
   2   9   3        4.68        6.34      1.03 o
   3   9   3        0.95        0.74      0.84 o
   4   9   3       27.71       33.28      2.43 o
   5   9   3      129.43      134.05      4.30 o
   6   9   3       14.39       13.85      2.04 o
   7   9   3       36.91       41.37      4.59 o
   0  10   3      864.54      819.86     17.00 o
   1  10   3       20.92       22.68      1.83 o
   2  10   3      279.72      267.55      6.28 o
   3  10   3       33.86       38.99      2.62 o
   4  10   3       28.10       35.74      2.71 o
   5  10   3       58.99       63.92      3.66 o
   6  10   3        0.17        2.24      2.89 o
   1  11   3        1.90        5.87      1.05 o
   2  11   3       10.61       13.32      1.59 o
   3  11   3       25.54       30.03      2.48 o
   4  11   3        2.09        2.49      1.66 o
   5  11   3        3.37        6.93      2.97 o
   0  12   3       62.50       70.18      4.56 o
   1  12   3        8.59        8.10      1.84 o
   2  12   3        2.40        5.20      1.54 o
   3  12   3       54.10       57.01      4.61 o
   0   0   4     2459.94     2438.39     42.69 o
   1   0   4     5658.49     5500.33    105.49 o
   2   0   4    11971.59    12110.69    157.55 o
   3   0   4        2.65        1.08      0.41 o
   4   0   4      343.72      291.11      6.62 o
   5   0   4        8.47       15.70      1.48 o
   6   0   4       85.89      117.43      3.56 o
   7   0   4        1.00        0.00      1.40 o
   8   0   4       33.08       33.83      2.61 o
   9   0   4        0.10        4.61      1.27 o
  10   0   4        1.30        0.65      2.47 o
   1   1   4    17376.90    18350.58    327.95 o
   2   1   4     1927.66     1762.71     16.79 o
   3   1   4      626.98      610.24      6.72 o
   4   1   4     1232.78     1255.99     12.99 o
   5   1   4      709.63      777.32      9.54 o
   6   1   4        2.15        6.54      1.07 o
   7   1   4      616.45      543.21      7.99 o
   8   1   4        8.96       14.24      1.70 o
   9   1   4        1.27        2.31      0.87 o
  10   1   4       60.12       66.69      4.41 o
   0   2   4     8769.43     9031.86    249.07 o
   1   2   4     1365.74     1183.12     11.55 o
   2   2   4     5237.54     5173.90     49.82 o
   3   2   4      715.40      722.00      7.45 o
   4   2   4       76.60       94.45      1.93 o
   5   2   4       12.32       18.00      1.04 o
   6   2   4        2.16        4.08      0.58 o
   7   2   4      170.02      168.97      4.77 o
   8   2   4       39.32       39.96      1.94 o
   9   2   4        8.11       13.99      2.61 o
  10   2   4        3.01        6.81      2.68 o
   1   3   4     1368.93     1408.84     15.09 o
   2   3   4      628.77      615.32      6.87 o
   3   3   4      720.34      758.39      8.06 o
   4   3   4      404.52      415.05      5.17 o
   5   3   4      161.61      162.12      2.94 o
   6   3   4      146.21      138.36      3.30 o
   7   3   4        0.00        5.49      1.88 o
   8   3   4       80.10       75.39      2.68 o
   9   3   4       12.80       14.90      2.25 o
  10   3   4        1.81        0.70      3.21 o
   0   4   4        3.54        4.32      0.59 o
   1   4   4      249.12      226.78      2.85 o
   2   4   4      254.15      241.23      3.31 o
   3   4   4      301.96      389.09      5.20 o
   4   4   4      102.53      116.68      2.46 o
   5   4   4      571.38      553.04     12.03 o
   6   4   4        1.13        2.68      0.57 o
   7   4   4      303.19      287.53      5.56 o
   8   4   4        0.12        3.55      0.83 o
   9   4   4       19.69       23.92      2.17 o
   1   5   4       37.26       48.09      1.06 o
   2   5   4       33.80       46.22      1.35 o
   3   5   4     1023.64     1019.77     10.89 o
   4   5   4      280.69      283.57      4.58 o
   5   5   4       26.52       24.43      1.52 o
   6   5   4       14.72       16.27      1.47 o
   7   5   4      148.70      143.82      3.79 o
   8   5   4       19.79       23.62      2.50 o
   9   5   4       26.14       30.76      2.58 o
   0   6   4     2375.87     2395.73     33.82 o
   1   6   4      597.87      620.57      7.03 o
   2   6   4     1082.02     1092.59     10.98 o
   3   6   4       28.24       30.64      1.62 o
   4   6   4       38.45       47.72      1.84 o
   5   6   4       18.25       27.00      1.82 o
   6   6   4       29.85       38.57      2.33 o
   7   6   4       57.27       60.34      3.23 o
   8   6   4        0.71        0.19      0.94 o
   9   6   4        0.09        0.00      1.97 o
   1   7   4      121.90      107.91      2.83 o
   2   7   4        8.88        4.31      0.75 o
   3   7   4      285.12      292.28      5.35 o
   4   7   4        8.17        5.65      1.44 o
   5   7   4       11.45       16.95      1.84 o
   6   7   4       48.76       52.87      4.34 o
   7   7   4       21.61       31.97      2.82 o
   8   7   4        3.29        1.72      1.76 o
   0   8   4      537.38      522.90     11.39 o
   1   8   4      295.07      269.02      5.18 o
   2   8   4        2.12        2.20      0.74 o
   3   8   4        1.78        1.19      1.02 o
   4   8   4        3.66        7.24      1.25 o
   5   8   4        0.01        3.85      1.29 o
   6   8   4        2.72        5.53      2.01 o
   7   8   4        1.23        5.03      1.61 o
   8   8   4        0.02        0.00      3.28 o
   1   9   4        8.49       11.63      1.29 o
   2   9   4        9.11       11.61      1.32 o
   3   9   4       50.15       53.76      2.86 o
   4   9   4        5.46        3.40      0.99 o
   5   9   4        8.23        8.73      1.37 o
   6   9   4       40.70       33.31      3.17 o
   7   9   4        0.60        0.00      2.68 o
   0  10   4      513.52      522.28     12.42 o
   1  10   4       56.05       62.53      2.69 o
   2  10   4        6.02       11.22      1.47 o
   3  10   4       13.51       11.48      1.53 o
   4  10   4       29.78       30.49      3.10 o
   5  10   4       22.17       25.44      2.63 o
   6  10   4       10.73        9.46      3.36 o
   1  11   4       19.19       23.37      2.15 o
   2  11   4       56.49       62.76      3.37 o
   3  11   4       41.23       41.99      2.83 o
   4  11   4      109.55      105.36      4.34 o
   5  11   4        3.91        3.19      3.84 o
   0  12   4       12.17       12.31      2.79 o
   1  12   4        8.96       11.86      1.87 o
   2  12   4       25.18       22.57      2.57 o
   3  12   4        7.60        6.77      1.91 o
   1   1   5     9934.08    10201.55    152.76 o
   2   1   5     2063.43     2012.83     18.80 o
   3   1   5       29.03       23.58      0.81 o
   4   1   5     1701.25     1788.79     16.92 o
   5   1   5       40.10       63.63      1.77 o
   6   1   5       92.49       79.97      2.02 o
   7   1   5       40.24       39.88      1.83 o
   8   1   5       33.05       35.40      1.90 o
   9   1   5        0.42        2.37      1.01 o
  10   1   5        3.14        5.87      2.10 o
   0   2   5    79092.45    90025.98   2912.28 o
   1   2   5     9858.23     9776.73     90.46 o
   2   2   5      305.79      349.14      5.44 o
   3   2   5       73.31       82.21      1.63 o
   4   2   5      161.36      157.10      2.61 o
   5   2   5        4.60        3.88      0.66 o
   6   2   5        0.97        2.53      0.69 o
   7   2   5      345.61      316.23      5.69 o
   8   2   5        2.47        7.02      1.10 o
   9   2   5       51.42       45.39      3.15 o
  10   2   5       10.51       12.92      3.36 o
   1   3   5      497.28      497.18      5.60 o
   2   3   5     1726.94     1714.91     16.35 o
   3   3   5     5303.63     5557.50     63.25 o
   4   3   5     2959.27     2957.13     27.12 o
   5   3   5       57.57       56.49      1.78 o
   6   3   5       26.52       26.79      1.50 o
   7   3   5        2.42        9.43      1.74 o
   8   3   5       88.18       79.14      2.76 o
   9   3   5       25.07       27.16      2.05 o
  10   3   5        7.11       13.85      6.11 o
   0   4   5       19.17       13.63      0.89 o
   1   4   5     2559.97     2586.87     24.26 o
   2   4   5      261.05      261.72      3.53 o
   3   4   5        0.88        6.97      0.66 o
   4   4   5      526.85      498.63      6.47 o
   5   4   5       87.29       98.23      2.51 o
   6   4   5       13.90       11.41      1.18 o
   7   4   5        9.41       10.97      1.45 o
   8   4   5        2.63        4.37      0.87 o
   9   4   5        7.49        9.48      2.88 o
   1   5   5       15.19       17.95      0.92 o
   2   5   5      632.32      607.36      6.92 o
   3   5   5     1397.72     1447.82     15.46 o
   4   5   5      154.77      153.03      2.92 o
   5   5   5        0.24        1.66      1.24 o
   6   5   5      131.54      122.81      3.26 o
   7   5   5        8.59       10.03      1.27 o
   8   5   5       15.35       17.72      1.64 o
   9   5   5       46.44       50.70      3.23 o
   0   6   5       50.78       46.30      1.90 o
   1   6   5       45.23       55.43      1.38 o
   2   6   5       81.00       64.15      1.62 o
   3   6   5       16.67       20.40      1.04 o
   4   6   5       24.80       23.92      1.46 o
   5   6   5       76.71       77.85      2.69 o
   6   6   5       79.63       98.53      3.51 o
   7   6   5      242.02      222.67      5.21 o
   8   6   5        5.99        4.06      1.26 o
   9   6   5        7.35        8.04      2.79 o
   1   7   5       49.99       47.30      1.85 o
   2   7   5      280.10      278.58      5.08 o
   3   7   5      116.71      120.38      3.52 o
   4   7   5       79.27       73.07      4.20 o
   5   7   5      105.70      101.74      3.61 o
   6   7   5       33.19       38.10      2.76 o
   7   7   5        0.04        4.52      1.33 o
   8   7   5        5.51        6.96      1.99 o
   0   8   5        9.74        7.14      1.75 o
   1   8   5       56.17       61.69      2.25 o
   2   8   5       25.25       24.83      1.70 o
   3   8   5       66.21       63.45      2.71 o
   4   8   5        0.66        1.09      0.93 o
   5   8   5      282.86      260.49      6.78 o
   6   8   5       18.20       14.68      2.65 o
   7   8   5       37.07       25.62      3.09 o
   8   8   5       19.72       16.56      4.71 o
   1   9   5      218.77      204.66      4.66 o
   2   9   5       55.15       66.96      2.82 o
   3   9   5       10.16       16.21      1.69 o
   4   9   5        5.09        4.81      1.12 o
   5   9   5        0.26        2.44      1.19 o
   6   9   5       16.87       15.27      1.94 o
   7   9   5        7.20        1.15      3.24 o
   0  10   5       81.29       86.58      4.29 o
   1  10   5      188.86      186.54      5.75 o
   2  10   5      106.71      102.22      3.66 o
   3  10   5      127.35      114.14      3.94 o
   4  10   5       40.22       38.24      2.70 o
   5  10   5        0.44        1.69      1.49 o
   6  10   5        1.75        2.70      3.12 o
   1  11   5       11.12       11.57      2.57 o
   2  11   5        2.68        4.79      1.12 o
   3  11   5       69.80       74.00      3.39 o
   4  11   5        0.02        1.06      1.56 o
   5  11   5        3.18        0.00      3.62 o
   0  12   5        1.31        7.74      2.34 o
   1  12   5        1.52        3.04      1.33 o
   2  12   5        7.91        8.51      1.72 o
   3  12   5        0.00        0.00      1.57 o
   0   0   6    23025.72    24935.32   1745.17 o
   1   0   6     2324.24     2344.43     49.48 o
   2   0   6      333.93      339.03     14.00 o
   3   0   6     2620.31     2420.22     31.02 o
   4   0   6      205.97      214.10      4.40 o
   5   0   6        6.62        6.90      1.09 o
   6   0   6      178.59      193.25      4.77 o
   7   0   6      461.89      424.98      9.49 o
   8   0   6      459.81      458.36     15.89 o
   9   0   6       98.06       85.51      4.78 o
  10   0   6        5.98        9.59      3.49 o
   1   1   6       10.36       14.00      0.58 o
   2   1   6       61.04       33.56      1.22 o
   3   1   6       72.55       71.56      1.69 o
   4   1   6       56.91       65.73      1.64 o
   5   1   6      918.88      881.06      9.50 o
   6   1   6       51.31       49.81      1.72 o
   7   1   6      231.25      234.00      4.58 o
   8   1   6      136.24      119.22      3.57 o
   9   1   6       10.76       14.74      1.87 o
  10   1   6       47.20       50.52      4.39 o
   0   2   6    44243.55    49812.62   1445.31 o
   1   2   6     1372.38     1259.59     12.12 o
   2   2   6        3.03        7.96      0.61 o
   3   2   6      183.62      184.94      2.76 o
   4   2   6      513.68      537.79      6.48 o
   5   2   6       94.04       86.55      2.26 o
   6   2   6      142.79      153.90      3.37 o
   7   2   6       36.75       34.62      1.76 o
   8   2   6       72.95       71.89      2.77 o
   9   2   6        2.13        3.97      1.72 o
  10   2   6        3.61        5.78      2.54 o
   1   3   6     3400.12     3459.67     31.67 o
   2   3   6        0.06        1.24      0.47 o
   3   3   6      897.45     1031.39     11.95 o
   4   3   6      121.65      143.75      2.60 o
   5   3   6       92.98       95.87      2.58 o
   6   3   6        0.78        2.05      0.65 o
   7   3   6      132.06      127.08      3.43 o
   8   3   6       31.72       40.11      2.21 o
   9   3   6       17.14       22.65      2.06 o
   0   4   6     1098.57     1286.77     19.77 o
   1   4   6     1539.93     1692.39     16.87 o
   2   4   6      211.92      196.57      3.02 o
   3   4   6      118.61      109.92      2.04 o
   4   4   6      226.68      235.71      3.87 o
   5   4   6       45.68       50.45      1.91 o
   6   4   6       15.24       10.95      1.27 o
   7   4   6       42.46       50.61      2.42 o
   8   4   6        8.45       12.80      1.38 o
   9   4   6        7.25        9.59      1.89 o
   1   5   6      388.49      436.88      5.15 o
   2   5   6        1.97        3.54      0.41 o
   3   5   6       37.09       40.91      1.38 o
   4   5   6      193.95      172.56      3.40 o
   5   5   6       35.83       39.11      1.73 o
   6   5   6      111.51      102.60      3.23 o
   7   5   6      293.30      285.33      5.66 o
   8   5   6        6.76        8.70      1.18 o
   9   5   6       14.16       10.36      1.89 o
   0   6   6      846.11      869.85     13.92 o
   1   6   6      532.71      493.77      5.95 o
   2   6   6       35.58       40.25      1.74 o
   3   6   6      120.51      105.87      2.67 o
   4   6   6      417.97      401.34      6.50 o
   5   6   6      616.65      593.81      9.39 o
   6   6   6      498.70      485.77      8.19 o
   7   6   6       78.46       80.71      3.02 o
   8   6   6        0.06        0.01      1.41 o
   9   6   6        0.20        4.45      3.26 o
   1   7   6        0.00        1.86      0.63 o
   2   7   6      331.79      318.49      5.57 o
   3   7   6      250.00      229.08      5.12 o
   4   7   6        1.14        1.69      0.84 o
   5   7   6      255.17      258.97      6.60 o
   6   7   6      124.32      107.88      3.74 o
   7   7   6       24.16       24.52      2.30 o
   8   7   6        0.10        0.00      1.88 o
   0   8   6       95.53       97.71      4.19 o
   1   8   6        1.12        3.99      1.21 o
   2   8   6        1.01        4.98      1.04 o
   3   8   6       57.87       61.38      2.69 o
   4   8   6        3.37        0.42      1.27 o
   5   8   6       56.27       67.10      4.41 o
   6   8   6      119.01      113.20      4.45 o
   7   8   6        3.75        6.90      2.07 o
   1   9   6      162.25      152.05      4.13 o
   2   9   6      825.95      815.59     12.78 o
   3   9   6       35.75       46.34      2.74 o
   4   9   6        0.97        0.00      0.84 o
   5   9   6       70.07       69.50      3.62 o
   6   9   6        2.23        3.93      2.23 o
   7   9   6       10.99       10.21      4.48 o
   0  10   6       21.32       22.61      2.53 o
   1  10   6       69.40       74.21      3.44 o
   2  10   6       24.62       30.99      2.39 o
   3  10   6       26.81       32.06      2.42 o
   4  10   6        5.59        6.97      1.44 o
   5  10   6        0.22        2.22      1.24 o
   6  10   6        1.40        1.13      3.48 o
   1  11   6       10.45        8.47      1.28 o
   2  11   6        0.68        2.48      0.99 o
   3  11   6        5.14        7.73      1.41 o
   4  11   6        6.03        9.99      2.16 o
   5  11   6        0.79        4.59      9.80 o
   0  12   6        4.62        5.56      2.53 o
   1  12   6        0.33        0.00      1.42 o
   2  12   6        4.56        2.84      1.45 o
   3  12   6        0.82        4.94      3.46 o
   1   1   7      125.36      127.39      1.91 o
   2   1   7     3559.28     3397.25     31.39 o
   3   1   7      681.57      697.11      7.89 o
   4   1   7      491.53      501.02      5.79 o
   5   1   7       27.09       34.10      1.25 o
   6   1   7        0.92        2.11      0.52 o
   7   1   7        0.06        5.10      1.07 o
   8   1   7      118.57      110.08      3.86 o
   9   1   7      104.95       99.02      3.68 o
  10   1   7        9.85        8.83      2.96 o
   0   2   7       24.65       18.50      1.42 o
   1   2   7       28.07       40.10      0.92 o
   2   2   7       43.07       53.96      1.52 o
   3   2   7     1765.19     1941.14     20.66 o
   4   2   7       85.40       94.21      2.12 o
   5   2   7       88.04       80.16      2.18 o
   6   2   7       10.93       11.33      1.30 o
   7   2   7        5.83        6.10      1.08 o
   8   2   7       90.10       93.32      3.57 o
   9   2   7        0.25        3.40      1.06 o
  10   2   7        3.49        9.31      7.41 o
   1   3   7      681.92      589.03      6.32 o
   2   3   7     1506.92     1471.16     14.62 o
   3   3   7      138.12      130.86      2.54 o
   4   3   7      520.72      523.53      6.61 o
   5   3   7       84.39       96.96      2.37 o
   6   3   7      376.67      342.69      6.52 o
   7   3   7      207.43      195.99      4.37 o
   8   3   7       36.55       31.42      2.36 o
   9   3   7       91.16       98.78      3.76 o
   0   4   7     6959.81     7341.10    155.89 o
   1   4   7      707.29      835.76      9.11 o
   2   4   7      399.15      420.36      5.05 o
   3   4   7     1199.31     1170.85     12.16 o
   4   4   7      210.91      199.46      3.48 o
   5   4   7      320.76      320.95      5.04 o
   6   4   7       79.34       71.76      2.47 o
   7   4   7      173.58      172.85      4.15 o
   8   4   7       64.37       61.61      2.64 o
   9   4   7        3.43        3.92      1.42 o
   1   5   7        0.48        1.43      0.57 o
   2   5   7      189.46      188.87      2.97 o
   3   5   7       14.50       21.60      1.12 o
   4   5   7        5.02        5.88      0.72 o
   5   5   7        0.17        5.84      1.03 o
   6   5   7      154.48      137.54      3.79 o
   7   5   7       18.86       26.96      1.97 o
   8   5   7        1.02        3.96      1.22 o
   9   5   7       11.50       19.10      3.65 o
   0   6   7      521.35      534.20      9.46 o
   1   6   7       53.72       53.76      1.73 o
   2   6   7       38.26       32.05      1.29 o
   3   6   7        4.59        5.31      0.79 o
   4   6   7      385.23      373.86      5.88 o
   5   6   7      112.83      119.38      3.55 o
   6   6   7       21.17       23.29      2.12 o
   7   6   7       72.01       81.32      3.55 o
   8   6   7       41.03       38.50      2.56 o
   1   7   7        1.91        2.41      0.60 o
   2   7   7        6.62        7.75      1.10 o
   3   7   7      112.02      119.08      3.43 o
   4   7   7        2.05        3.25      0.91 o
   5   7   7       17.89       14.50      1.50 o
   6   7   7       99.69       86.27      3.39 o
   7   7   7       12.62       10.37      1.93 o
   8   7   7        1.08        0.00      1.96 o
   0   8   7        0.09        1.95      0.94 o
   1   8   7        0.53        1.55      0.87 o
   2   8   7      362.24      336.94      6.74 o
   3   8   7      167.76      169.11      4.55 o
   4   8   7        0.28        3.05      1.11 o
   5   8   7       74.20       70.12      4.08 o
   6   8   7       43.93       36.68      3.17 o
   7   8   7        0.08        1.33      1.87 o
   1   9   7      283.28      265.61      6.02 o
   2   9   7      353.75      360.89      7.34 o
   3   9   7      186.41      161.42      4.63 o
   4   9   7        0.93        0.00      0.90 o
   5   9   7        1.75        3.97      1.14 o
   6   9   7        3.24        2.04      1.44 o
   7   9   7        0.45        0.69      4.39 o
   0  10   7       87.90       92.20      5.27 o
   1  10   7       90.90       88.57      3.36 o
   2  10   7       10.18       15.00      1.68 o
   3  10   7       91.02       91.28      3.50 o
   4  10   7        2.42        3.87      1.88 o
   5  10   7       55.82       61.16      3.82 o
   6  10   7       44.57       39.73      5.06 o
   1  11   7       36.93       38.88      2.65 o
   2  11   7        0.38        2.91      1.00 o
   3  11   7       11.85        9.26      2.26 o
   4  11   7       20.98       17.86      2.70 o
   0  12   7       16.45       16.33      6.68 o
   1  12   7        2.64        2.62      1.91 o
   2  12   7        1.47        1.75      1.57 o
   3  12   7        5.58        9.98      6.04 o
   0   0   8       12.61       12.74      1.02 o
   1   0   8     2461.71     2438.43     38.47 o
   2   0   8     2529.60     2417.90     30.67 o
   3   0   8     2713.43     2822.96     56.11 o
   4   0   8      104.51      126.81      3.11 o
   5   0   8       35.10       29.17      1.59 o
   6   0   8      221.41      230.38      8.10 o
   7   0   8       72.39       70.00      4.22 o
   8   0   8      129.88      122.11      6.57 o
   9   0   8        3.92        6.92      1.84 o
  10   0   8       11.17       10.05      6.62 o
   1   1   8     3208.68     3163.16     29.12 o
   2   1   8      442.52      478.93      5.32 o
   3   1   8      590.75      561.80      6.00 o
   4   1   8      426.64      498.63      5.77 o
   5   1   8       57.25       55.89      1.63 o
   6   1   8        1.73        1.60      0.55 o
   7   1   8      203.27      211.00      5.26 o
   8   1   8      496.33      461.78      8.93 o
   9   1   8       12.79       15.79      2.10 o
  10   1   8        1.88        3.12      7.67 o
   0   2   8      250.45      282.86      4.56 o
   1   2   8     1069.87     1113.42     13.06 o
   2   2   8        7.40       13.08      1.67 o
   3   2   8        3.34        6.87      0.63 o
   4   2   8      475.56      473.26      9.02 o
   5   2   8      478.40      506.01      7.11 o
   6   2   8       21.74       19.91      1.42 o
   7   2   8        1.07        2.33      0.89 o
   8   2   8       13.98       17.49      1.81 o
   9   2   8        7.11        9.04      1.42 o
   1   3   8      745.91      707.39      7.45 o
   2   3   8     4652.56     4706.52     43.63 o
   3   3   8      324.81      321.86      4.40 o
   4   3   8      503.72      533.46      8.42 o
   5   3   8       21.21       22.99      1.48 o
   6   3   8       20.72       23.60      1.64 o
   7   3   8       28.80       33.88      2.05 o
   8   3   8        0.27        4.13      1.00 o
   9   3   8        7.09        5.12      1.35 o
   0   4   8      708.97      694.55     10.95 o
   1   4   8     1286.67     1291.99     12.84 o
   2   4   8      572.25      657.19      6.99 o
   3   4   8      215.24      200.07      3.96 o
   4   4   8      141.66      140.27      2.82 o
   5   4   8       91.58       93.34      2.82 o
   6   4   8       20.08       23.83      1.73 o
   7   4   8        4.09        5.87      1.07 o
   8   4   8        2.03        3.91      2.09 o
   9   4   8        4.38        4.97      1.58 o
   1   5   8      402.01      397.71      4.69 o
   2   5   8      410.85      394.82      5.25 o
   3   5   8      128.10      150.88      2.96 o
   4   5   8      302.85      262.19      4.54 o
   5   5   8      459.30      467.52      7.11 o
   6   5   8      770.28      705.41     11.06 o
   7   5   8        3.98        5.67      1.34 o
   8   5   8        3.78        6.40      1.49 o
   9   5   8       16.67       13.97      2.78 o
   0   6   8        3.62        5.98      0.87 o
   1   6   8      109.53       96.49      2.25 o
   2   6   8       40.00       48.14      1.55 o
   3   6   8      115.83      129.51      3.10 o
   4   6   8       32.93       36.06      2.04 o
   5   6   8      159.93      155.67      3.88 o
   6   6   8        0.06        5.43      1.57 o
   7   6   8       36.16       34.63      3.01 o
   8   6   8       10.44        6.08      1.59 o
   1   7   8      283.27      284.37      5.16 o
   2   7   8       57.53       57.77      2.24 o
   3   7   8       10.44       13.03      1.26 o
   4   7   8       81.56       73.40      3.56 o
   5   7   8       10.31       13.19      2.20 o
   6   7   8       71.90       77.96      3.26 o
   7   7   8       15.72       18.79      1.63 o
   8   7   8        4.12        2.82      2.93 o
   0   8   8     1654.32     1586.21     27.26 o
   1   8   8       45.85       43.04      2.44 o
   2   8   8     1292.34     1207.22     16.88 o
   3   8   8       80.52       84.60      3.44 o
   4   8   8      113.94      108.18      4.02 o
   5   8   8      110.28      102.41      4.11 o
   6   8   8        1.98        2.78      1.05 o
   7   8   8        0.23        0.00      1.44 o
   1   9   8      159.37      154.18      4.38 o
   2   9   8       76.37       80.64      3.13 o
   3   9   8       47.06       50.04      3.14 o
   4   9   8        1.38        2.19      1.04 o
   5   9   8       27.63       27.55      2.76 o
   6   9   8        0.06        1.94      1.56 o
   0  10   8      142.87      141.56      6.67 o
   1  10   8       18.93       22.38      2.00 o
   2  10   8      186.72      184.60      5.12 o
   3  10   8       88.09       77.02      3.72 o
   4  10   8       19.46       19.24      2.13 o
   5  10   8        0.16        3.31      2.05 o
   6  10   8        3.58        0.89      3.04 o
   1  11   8        1.46        2.42      1.09 o
   2  11   8        0.17        1.95      0.96 o
   3  11   8        0.76        3.70      2.05 o
   4  11   8        1.17        3.84      1.86 o
   0  12   8       14.31       13.78      3.52 o
   1  12   8        0.59        0.00      2.00 o
   2  12   8        0.16        0.00      2.79 o
   1   1   9      382.19      366.65      4.18 o
   2   1   9        2.20        4.24      0.37 o
   3   1   9      832.72      801.59      8.13 o
   4   1   9       83.99      108.52      2.92 o
   5   1   9       55.73       56.13      1.66 o
   6   1   9       28.78       32.65      2.16 o
   7   1   9       51.25       57.08      2.97 o
   8   1   9       74.33       81.26      3.38 o
   9   1   9       51.34       42.97      2.90 o
   0   2   9        3.53        5.09      0.88 o
   1   2   9     1340.80     1314.12     12.23 o
   2   2   9      296.91      304.41      4.10 o
   3   2   9       10.46       18.22      0.91 o
   4   2   9      328.83      354.84      5.50 o
   5   2   9      344.73      329.84      5.32 o
   6   2   9        0.07        2.22      0.68 o
   7   2   9       69.73       66.28      2.97 o
   8   2   9       33.01       34.89      2.50 o
   9   2   9        7.80        9.17      1.80 o
   1   3   9     4159.58     4271.60     39.34 o
   2   3   9     3464.24     3370.64     31.77 o
   3   3   9     3595.89     3453.54     32.80 o
   4   3   9       31.65       42.21      1.60 o
   5   3   9       94.77      101.12      3.23 o
   6   3   9       35.15       37.06      2.14 o
   7   3   9      306.52      291.50     10.30 o
   8   3   9       39.39       40.78      2.70 o
   9   3   9        9.47        8.03      1.75 o
   0   4   9      190.60      219.40      4.14 o
   1   4   9      184.99      179.79      2.72 o
   2   4   9      284.62      285.13      3.67 o
   3   4   9       99.08       99.56      2.16 o
   4   4   9       76.52       74.48      2.14 o
   5   4   9      783.79      728.97      9.65 o
   6   4   9      146.57      127.10      3.51 o
   7   4   9      128.81      109.02      3.44 o
   8   4   9        5.31        6.04      1.23 o
   9   4   9        2.27        1.63      1.75 o
   1   5   9     1398.96     1413.93     14.77 o
   2   5   9      703.35      695.81      8.41 o
   3   5   9        4.97        9.32      0.94 o
   4   5   9       58.37       63.68      2.06 o
   5   5   9      355.50      358.07      6.34 o
   6   5   9        8.04       11.87      1.38 o
   7   5   9        5.61        3.94      1.03 o
   8   5   9       27.92       29.10      2.53 o
   9   5   9        3.98        2.76      3.56 o
   0   6   9      180.93      180.28      4.98 o
   1   6   9        8.97       12.01      0.90 o
   2   6   9       70.16       51.29      1.62 o
   3   6   9        0.04        1.41      0.72 o
   4   6   9       59.08       53.62      2.36 o
   5   6   9        7.16        8.38      1.19 o
   6   6   9        7.56       10.55      1.33 o
   7   6   9        9.67       11.97      1.97 o
   8   6   9        3.15        6.02      1.40 o
   1   7   9       41.31       50.76      2.09 o
   2   7   9      103.06      100.07      2.98 o
   3   7   9      212.98      204.29      4.81 o
   4   7   9       39.94       45.53      2.91 o
   5   7   9      119.24      119.79      3.89 o
   6   7   9       28.90       21.98      2.20 o
   7   7   9       13.40       10.10      1.63 o
   8   7   9        0.86        2.24      2.67 o
   0   8   9      514.63      499.48     11.87 o
   1   8   9      100.80      106.37      3.47 o
   2   8   9       11.14       18.17      1.92 o
   3   8   9        4.42        5.35      1.25 o
   4   8   9       38.91       36.74      2.74 o
   5   8   9       18.65       20.63      2.21 o
   6   8   9        5.47        6.83      1.79 o
   7   8   9        1.93        2.60      1.42 o
   1   9   9        0.36        2.52      0.93 o
   2   9   9        3.99       11.88      1.67 o
   3   9   9       27.60       27.67      2.47 o
   4   9   9        1.57        0.51      1.01 o
   5   9   9        0.16        3.99      1.11 o
   6   9   9        5.44        1.09      2.30 o
   0  10   9        3.00        4.16      2.20 o
   1  10   9        1.36        4.23      1.08 o
   2  10   9      145.76      146.40      4.88 o
   3  10   9       10.10       11.23      1.82 o
   4  10   9        1.99        1.99      1.10 o
   5  10   9        7.13        4.04      1.50 o
   1  11   9       18.99       22.61      2.28 o
   2  11   9        0.84        1.41      2.04 o
   3  11   9        2.08        0.55      1.46 o
   4  11   9        0.02        0.00      2.48 o
   0  12   9       22.32       30.99      4.88 o
   1  12   9        4.52        1.91      2.60 o
   2  12   9        2.08        4.25      3.82 o
   0   0  10      116.17      110.11      3.88 o
   1   0  10      862.59      854.24     11.66 o
   2   0  10      275.35      269.86      7.12 o
   3   0  10     1721.63     1755.90     23.14 o
   4   0  10      412.45      351.25      6.23 o
   5   0  10      275.61      237.69      8.20 o
   6   0  10        1.12        1.70      1.19 o
   7   0  10      568.25      549.37     36.67 o
   8   0  10       60.43       71.62      4.73 o
   9   0  10       10.08        7.09      2.32 o
   1   1  10      374.05      407.81      4.62 o
   2   1  10        5.11        2.97      0.43 o
   3   1  10      671.85      722.27      7.46 o
   4   1  10     1505.35     1567.66     15.95 o
   5   1  10      252.44      204.65      4.19 o
   6   1  10       11.88       14.79      1.53 o
   7   1  10      352.66      324.73     10.24 o
   8   1  10        0.02        7.15      1.32 o
   9   1  10        8.17        8.57      1.88 o
   0   2  10     2730.93     2781.91     36.86 o
   1   2  10      225.80      236.77      2.97 o
   2   2  10      375.87      390.51      5.44 o
   3   2  10      122.52      151.98      2.83 o
   4   2  10       62.04       77.01      2.31 o
   5   2  10       61.27       58.04      2.04 o
   6   2  10        1.87        2.47      0.94 o
   7   2  10       17.90       21.55      2.01 o
   8   2  10        1.40        5.18      1.14 o
   9   2  10       20.43       23.27      2.93 o
   1   3  10     5037.10     4999.57     43.90 o
   2   3  10     1176.49     1229.39     12.61 o
   3   3  10      608.43      661.37      8.58 o
   4   3  10       69.08       86.92      2.45 o
   5   3  10       33.58       36.98      2.09 o
   6   3  10        3.59        4.87      1.06 o
   7   3  10        5.56        8.45      1.33 o
   8   3  10        6.32        8.40      1.40 o
   9   3  10        1.95        4.02      1.86 o
   0   4  10     2387.78     2370.66     30.55 o
   1   4  10     1239.42     1153.02     11.77 o
   2   4  10      710.51      659.71      7.59 o
   3   4  10       45.72       50.48      1.65 o
   4   4  10      174.52      162.28      3.35 o
   5   4  10       15.22       17.11      1.42 o
   6   4  10      106.87      103.75      3.22 o
   7   4  10       38.37       38.94      3.36 o
   8   4  10       10.97       12.40      1.61 o
   9   4  10        0.06        0.38      2.05 o
   1   5  10       88.67       83.87      2.31 o
   2   5  10        5.15        6.34      0.72 o
   3   5  10      116.03      118.71      2.68 o
   4   5  10      182.26      185.18      4.37 o
   5   5  10      545.73      502.37      7.51 o
   6   5  10       23.32       18.65      1.92 o
   7   5  10        3.36        5.49      1.72 o
   8   5  10        6.59       11.79      2.23 o
   0   6  10      256.57      270.41      6.73 o
   1   6  10      169.77      167.55      3.07 o
   2   6  10       19.11       21.82      1.35 o
   3   6  10       30.37       32.58      1.79 o
   4   6  10       18.30       18.80      1.55 o
   5   6  10      187.63      189.51      4.40 o
   6   6  10        0.58        3.68      1.14 o
   7   6  10       71.60       63.17      3.00 o
   8   6  10        3.43        6.02      1.52 o
   1   7  10        0.00        1.62      0.63 o
   2   7  10        0.23        2.70      0.80 o
   3   7  10       88.45       92.79      3.94 o
   4   7  10       51.45       49.10      2.64 o
   5   7  10      178.90      180.25      4.90 o
   6   7  10       43.07       56.71      2.84 o
   7   7  10      106.97       95.08      4.11 o
   8   7  10        0.32        5.33      2.80 o
   0   8  10     1291.03     1235.95     26.35 o
   1   8  10       90.47       86.15      3.40 o
   2   8  10        0.76        3.90      1.50 o
   3   8  10       35.65       34.28      2.57 o
   4   8  10      121.33      101.01      3.94 o
   5   8  10       14.10       20.06      2.40 o
   6   8  10        8.71        7.25      2.02 o
   7   8  10       10.84        7.46      2.83 o
   1   9  10       32.75       36.85      2.43 o
   2   9  10      177.91      199.14      5.65 o
   3   9  10      280.49      262.44      6.79 o
   4   9  10       38.37       38.22      2.90 o
   5   9  10        0.22        2.42      1.47 o
   6   9  10        0.17        0.00      1.80 o
   0  10  10        1.79        3.53      1.47 o
   1  10  10       17.62       23.01      2.24 o
   2  10  10       15.29       14.07      1.77 o
   3  10  10        7.58        7.19      1.77 o
   4  10  10        1.30        1.60      1.36 o
   5  10  10        7.13        7.48      2.18 o
   1  11  10        0.44        3.68      1.28 o
   2  11  10       23.25       20.21      2.77 o
   3  11  10        0.90        3.31      1.74 o
   4  11  10       20.73       20.57      4.10 o
   0  12  10        5.68        6.76      4.75 o
   1  12  10        0.98        2.08      3.26 o
   1   1  11        4.70        7.91      0.55 o
   2   1  11       34.03       44.15      1.85 o
   3   1  11      511.44      552.38      6.89 o
   4   1  11      562.57      561.38      7.32 o
   5   1  11       36.49       46.96      2.43 o
   6   1  11       57.64       52.63      2.91 o
   7   1  11       90.76      110.55      3.81 o
   8   1  11      258.96      241.74      9.51 o
   9   1  11       77.32       82.34      4.40 o
   0   2  11     1660.52     1858.78     24.21 o
   1   2  11     1378.25     1397.63     13.72 o
   2   2  11        5.80        6.10      0.62 o
   3   2  11      989.22      935.53     10.74 o
   4   2  11        0.36        0.83      0.54 o
   5   2  11      133.47      108.02      2.94 o
   6   2  11      238.73      200.07      5.21 o
   7   2  11      117.67      112.95      4.53 o
   8   2  11        2.15        7.20      1.43 o
   9   2  11        5.24        8.89      2.66 o
   1   3  11      417.88      437.50      4.93 o
   2   3  11     1278.80     1260.27     12.94 o
   3   3  11       98.73       89.76      2.35 o
   4   3  11      431.83      429.21      6.64 o
   5   3  11      125.74      122.52      3.02 o
   6   3  11        5.02       10.04      1.54 o
   7   3  11       63.72       75.13      3.14 o
   8   3  11       13.33        8.73      1.38 o
   9   3  11       56.94       55.67      4.18 o
   0   4  11     2834.95     2911.82     37.16 o
   1   4  11     1917.26     1795.80     16.85 o
   2   4  11      310.48      321.01      4.70 o
   3   4  11       53.74       53.87      1.79 o
   4   4  11      338.06      324.27      5.24 o
   5   4  11       24.44       35.81      1.87 o
   6   4  11        4.94        3.74      0.91 o
   7   4  11       72.36       73.18      3.30 o
   8   4  11       25.30       29.11      2.27 o
   9   4  11        0.49        0.88      2.82 o
   1   5  11      448.44      467.93      5.71 o
   2   5  11      159.19      149.35      2.92 o
   3   5  11        0.00        1.12      1.07 o
   4   5  11      394.68      389.94      6.09 o
   5   5  11      232.37      218.60      4.39 o
   6   5  11       13.80       12.64      1.34 o
   7   5  11       32.73       35.25      2.30 o
   8   5  11        5.52        9.67      1.58 o
   0   6  11        1.54        4.55      0.88 o
   1   6  11       15.69       17.41      1.45 o
   2   6  11       15.11       16.17      1.55 o
   3   6  11       15.85       15.20      1.28 o
   4   6  11       34.30       37.17      2.03 o
   5   6  11        1.71        4.04      0.96 o
   6   6  11       66.44       65.48      3.43 o
   7   6  11        5.71        4.07      1.01 o
   8   6  11        5.65        5.80      1.81 o
   1   7  11       29.11       34.48      2.67 o
   2   7  11      127.88      132.34      3.60 o
   3   7  11      226.98      234.81      6.57 o
   4   7  11        0.57        0.27      0.91 o
   5   7  11        1.47        4.52      1.02 o
   6   7  11      208.50      213.59      6.13 o
   7   7  11       10.17       14.59      2.80 o
   0   8  11       34.92       40.04      3.65 o
   1   8  11      138.24      128.33      3.82 o
   2   8  11      349.77      324.18      7.32 o
   3   8  11      162.95      163.68      5.01 o
   4   8  11       18.66       15.61      2.12 o
   5   8  11       94.56       91.34      3.93 o
   6   8  11       12.92       15.87      2.13 o
   7   8  11       19.61       15.73      3.88 o
   1   9  11      148.23      151.87      5.25 o
   2   9  11      193.18      184.32      5.40 o
   3   9  11       23.50       28.03      2.69 o
   4   9  11       43.42       49.14      3.26 o
   5   9  11        1.97        0.00      1.08 o
   6   9  11        3.45        2.51      1.90 o
   0  10  11       21.12       26.31      3.40 o
   1  10  11        0.39        0.66      0.93 o
   2  10  11        3.11        3.79      2.03 o
   3  10  11        0.38        1.28      0.99 o
   4  10  11        0.47        0.00      1.08 o
   5  10  11       16.23       14.03      3.14 o
   1  11  11        0.69        1.61      1.59 o
   2  11  11       73.40       83.33      5.11 o
   3  11  11        0.01        2.14      2.64 o
   0   0  12      575.28      615.46     12.53 o
   1   0  12      622.96      576.31      8.43 o
   2   0  12      223.10      252.29      5.13 o
   3   0  12      291.75      315.91      6.37 o
   4   0  12      724.95      654.89     13.75 o
   5   0  12      159.44      147.68      5.50 o
   6   0  12        0.58        1.29      1.35 o
   7   0  12       18.90       18.53      3.05 o
   8   0  12      111.78      117.58      6.51 o
   9   0  12       55.91       55.24      5.69 o
   1   1  12      380.43      345.95      4.19 o
   2   1  12      110.16      100.90      1.90 o
   3   1  12       54.89       51.23      1.53 o
   4   1  12       87.64       83.91      2.38 o
   5   1  12      198.78      179.08      4.32 o
   6   1  12       11.47       10.12      1.40 o
   7   1  12       80.92       60.84      3.10 o
   8   1  12       47.37       37.79      3.35 o
   9   1  12       19.43       21.86      3.22 o
   0   2  12     3194.02     3461.66     43.54 o
   1   2  12       17.33       40.68      1.89 o
   2   2  12      134.24      141.90      2.76 o
   3   2  12      285.12      276.36      4.28 o
   4   2  12        5.84        8.82      1.08 o
   5   2  12       89.49       89.59      2.99 o
   6   2  12       46.32       48.87      3.12 o
   7   2  12       31.69       36.41      2.58 o
   8   2  12       69.87       72.79      3.41 o
   9   2  12       61.29       57.28      4.79 o
   1   3  12      148.45      165.01      2.46 o
   2   3  12      820.47      834.77     10.25 o
   3   3  12      145.62      157.52      3.27 o
   4   3  12      669.30      619.94      9.00 o
   5   3  12      131.33      116.87      3.23 o
   6   3  12        8.82       13.86      1.61 o
   7   3  12       21.83       27.26      2.02 o
   8   3  12       32.69       36.64      2.70 o
   9   3  12        2.05        0.10      3.09 o
   0   4  12     2498.83     2568.95     33.14 o
   1   4  12        1.49        2.87      0.46 o
   2   4  12        3.39        8.64      0.81 o
   3   4  12      292.33      262.79      4.37 o
   4   4  12      201.82      196.96      3.86 o
   5   4  12      382.67      355.88      6.32 o
   6   4  12        0.58        2.39      0.81 o
   7   4  12        6.85        9.92      1.24 o
   8   4  12        6.09        6.28      1.73 o
   1   5  12     1436.40     1403.92     14.47 o
   2   5  12       16.46       19.83      1.33 o
   3   5  12       31.85       42.71      1.69 o
   4   5  12       19.32       20.99      1.59 o
   5   5  12       55.22       61.02      2.42 o
   6   5  12      188.05      160.44      4.08 o
   7   5  12       17.35       17.80      1.97 o
   8   5  12       13.79       16.52      2.36 o
   0   6  12        0.66        2.55      0.81 o
   1   6  12      122.59      121.41      3.49 o
   2   6  12      271.71      246.22      5.12 o
   3   6  12       28.48       32.28      2.15 o
   4   6  12       23.98       25.39      1.78 o
   5   6  12       82.96       92.13      3.29 o
   6   6  12       60.36       57.09      2.83 o
   7   6  12        4.87        7.65      1.39 o
   8   6  12        8.28        5.09      3.00 o
   1   7  12      573.37      544.96      8.62 o
   2   7  12      919.29      926.70     15.32 o
   3   7  12      546.42      551.87     10.16 o
   4   7  12       66.65       62.01      4.51 o
   5   7  12       29.54       31.00      2.10 o
   6   7  12       15.50       14.67      3.17 o
   7   7  12        5.94        8.16      2.44 o
   0   8  12      142.44      127.85      7.29 o
   1   8  12        3.44        5.16      1.27 o
   2   8  12        0.88        2.23      0.96 o
   3   8  12       31.51       35.13      2.60 o
   4   8  12       11.55       12.86      1.83 o
   5   8  12       26.56       26.29      2.58 o
   6   8  12       84.79       86.00      4.80 o
   7   8  12       20.92       19.28      5.03 o
   1   9  12      189.23      166.39      5.54 o
   2   9  12       33.74       46.59      3.00 o
   3   9  12        3.04        2.60      1.06 o
   4   9  12        0.00        2.27      1.06 o
   5   9  12       10.22        9.63      1.54 o
   6   9  12        7.71        7.78      4.30 o
   0  10  12       96.28      112.62     11.77 o
   1  10  12       10.68       10.02      1.81 o
   2  10  12        0.94        1.51      1.04 o
   3  10  12       15.07       13.11      1.60 o
   4  10  12        3.11        4.50      1.89 o
   5  10  12       24.52       21.91      4.06 o
   1  11  12        4.33        7.98      2.96 o
   2  11  12        0.09        0.47      1.80 o
   3  11  12        0.22        0.00      3.26 o
   1   1  13      679.96      696.24      7.55 o
   2   1  13       23.47       24.10      0.99 o
   3   1  13      116.92      118.16      2.69 o
   4   1  13       16.00       16.99      1.52 o
   5   1  13       39.08       38.27      2.25 o
   6   1  13        6.63        6.12      1.29 o
   7   1  13       14.58       15.48      1.70 o
   8   1  13       11.32       17.16      1.70 o
   9   1  13        8.76        9.44      2.51 o
   0   2  13     3162.28     3218.13     40.71 o
   1   2  13      565.88      602.33      7.06 o
   2   2  13      557.62      627.92      8.05 o
   3   2  13      181.06      187.71      3.32 o
   4   2  13       20.64       23.91      1.51 o
   5   2  13      520.51      465.11      8.04 o
   6   2  13        1.80        1.11      0.99 o
   7   2  13      163.48      154.68      4.44 o
   8   2  13       50.01       49.82      3.22 o
   9   2  13        0.01        0.98      3.27 o
   1   3  13      210.46      216.58      3.18 o
   2   3  13       63.60       63.84      1.83 o
   3   3  13       55.94       62.82      1.98 o
   4   3  13        0.26        5.61      0.85 o
   5   3  13      669.99      632.93     10.07 o
   6   3  13      118.78      101.23      3.42 o
   7   3  13        0.00        4.17      1.16 o
   8   3  13       37.04       39.69      2.56 o
   9   3  13        1.98        4.40      4.09 o
   0   4  13      613.42      563.58      8.86 o
   1   4  13      305.06      320.79      4.63 o
   2   4  13      456.05      456.21      6.56 o
   3   4  13       19.20       26.18      1.41 o
   4   4  13      451.04      433.78      6.93 o
   5   4  13       23.85       26.91      1.80 o
   6   4  13       15.16       13.28      1.82 o
   7   4  13        0.18        2.57      1.05 o
   8   4  13       60.39       58.82      3.16 o
   1   5  13        7.51        7.46      0.80 o
   2   5  13      327.77      321.94      4.95 o
   3   5  13      188.40      185.23      3.77 o
   4   5  13      172.86      162.45      3.58 o
   5   5  13      139.62      133.28      3.56 o
   6   5  13       14.55       18.79      1.81 o
   7   5  13        1.80        4.95      1.26 o
   8   5  13       17.77       20.13      2.73 o
   0   6  13        0.90        1.42      0.95 o
   1   6  13       75.73       70.55      2.31 o
   2   6  13      404.92      382.41      6.96 o
   3   6  13       82.19       80.76      2.78 o
   4   6  13       45.75       48.02      2.44 o
   5   6  13       40.08       46.81      2.70 o
   6   6  13        0.97        2.97      1.12 o
   7   6  13       18.95       22.06      2.07 o
   8   6  13        0.10        4.68      3.58 o
   1   7  13      465.83      425.86      9.13 o
   2   7  13      357.70      323.97      6.44 o
   3   7  13       35.97       39.85      2.59 o
   4   7  13       19.79       18.45      1.75 o
   5   7  13       67.90       70.29      5.61 o
   6   7  13        2.89        4.58      1.37 o
   7   7  13        0.00        2.13      1.93 o
   0   8  13      288.49      296.54     11.95 o
   1   8  13       94.02       75.49      3.51 o
   2   8  13      238.99      208.46      5.65 o
   3   8  13       20.76       20.69      2.09 o
   4   8  13       42.37       46.20      3.45 o
   5   8  13       20.03       19.34      2.33 o
   6   8  13        1.75        6.03      2.10 o
   1   9  13        0.51        3.12      1.31 o
   2   9  13       21.61       20.12      2.30 o
   3   9  13       12.93       10.41      1.80 o
   4   9  13       75.62       75.85      3.67 o
   5   9  13       13.95       17.18      2.88 o
   0  10  13       31.95       33.50      4.75 o
   1  10  13        0.73        3.85      1.82 o
   2  10  13        0.67        3.47      1.23 o
   3  10  13       19.62       19.10      2.67 o
   4  10  13        6.16        6.80      1.72 o
   1  11  13       14.95       17.21      3.79 o
   2  11  13        4.26        2.93      2.15 o
   3  11  13        0.86        0.00      4.46 o
   0   0  14      809.79      818.04     16.39 o
   1   0  14       13.70       15.35      1.92 o
   2   0  14      445.61      424.29      7.75 o
   3   0  14      358.31      346.00      8.36 o
   4   0  14      187.94      193.52      6.18 o
   5   0  14      704.84      640.42     17.06 o
   6   0  14      272.63      267.18      8.34 o
   7   0  14       31.22       40.20      3.63 o
   8   0  14       10.72       11.85      2.07 o
   9   0  14       17.49       12.47      8.14 o
   1   1  14       83.56       82.68      1.94 o
   2   1  14      435.67      435.99      6.09 o
   3   1  14      403.79      378.55      5.76 o
   4   1  14      437.54      418.03      7.14 o
   5   1  14       11.99        9.73      1.60 o
   6   1  14        2.20        3.00      1.22 o
   7   1  14        7.61       10.22      1.56 o
   8   1  14       65.65       63.67      3.04 o
   9   1  14       28.18       26.98      8.27 o
   0   2  14       28.18       30.85      1.62 o
   1   2  14      212.28      204.67      3.18 o
   2   2  14      546.99      533.82      6.73 o
   3   2  14      427.00      438.84      6.49 o
   4   2  14       29.17       28.74      1.87 o
   5   2  14      400.67      364.16      6.91 o
   6   2  14       22.99       21.77      1.98 o
   7   2  14        7.92        9.99      1.30 o
   8   2  14       30.12       40.03      2.74 o
   9   2  14        1.25        5.09      6.04 o
   1   3  14        7.08        7.25      0.69 o
   2   3  14       47.92       45.49      1.59 o
   3   3  14       25.26       25.17      1.58 o
   4   3  14      120.81      116.92      3.06 o
   5   3  14      288.40      271.98      5.79 o
   6   3  14      119.32      111.59      3.59 o
   7   3  14        0.21        4.72      1.00 o
   8   3  14       32.12       30.23      2.69 o
   0   4  14       11.41       15.43      1.38 o
   1   4  14      345.16      329.71      4.80 o
   2   4  14       26.29       36.36      1.81 o
   3   4  14        2.39        3.32      0.76 o
   4   4  14      300.78      272.21      5.14 o
   5   4  14       52.01       53.85      2.56 o
   6   4  14        4.23        7.56      1.18 o
   7   4  14       10.98       13.68      1.45 o
   8   4  14        0.37        2.81      1.87 o
   1   5  14       20.52       22.56      1.24 o
   2   5  14      600.80      559.47      8.13 o
   3   5  14     1098.48     1036.57     12.42 o
   4   5  14       13.00       12.78      1.85 o
   5   5  14        4.26        4.82      1.06 o
   6   5  14        0.13        5.27      1.37 o
   7   5  14        0.24        2.77      1.12 o
   8   5  14        3.44        5.41      2.84 o
   0   6  14      787.66      726.58     35.74 o
   1   6  14      112.22      109.72      3.00 o
   2   6  14      273.75      249.70      5.33 o
   3   6  14      158.02      164.53      4.51 o
   4   6  14        5.65        7.24      1.30 o
   5   6  14       82.74       73.58      3.07 o
   6   6  14       14.68       15.57      1.89 o
   7   6  14       12.45        7.23      2.37 o
   1   7  14        1.10        1.18      0.92 o
   2   7  14        9.71        9.54      1.31 o
   3   7  14       93.42       87.71      4.26 o
   4   7  14        3.75        6.64      1.18 o
   5   7  14       16.79       13.46      2.06 o
   6   7  14       49.64       43.95      3.53 o
   7   7  14       27.31       41.47      4.73 o
   0   8  14       53.39       67.49      5.33 o
   1   8  14       69.16       65.88      3.79 o
   2   8  14      151.66      121.06      4.55 o
   3   8  14        1.62        1.66      0.92 o
   4   8  14        7.09        5.51      1.79 o
   5   8  14       13.20       16.94      2.27 o
   6   8  14       14.37       19.93      3.45 o
   1   9  14        2.41        2.83      1.16 o
   2   9  14        6.15       10.61      1.68 o
   3   9  14        0.26        1.16      0.89 o
   4   9  14       25.74       29.56      2.71 o
   5   9  14        1.51        0.00      1.84 o
   0  10  14       17.20       22.76      3.89 o
   1  10  14       14.97       14.97      2.31 o
   2  10  14       48.77       45.54      3.99 o
   3  10  14        0.81        2.73      2.33 o
   4  10  14        4.04        0.68      1.50 o
   1  11  14       11.67       14.02      3.67 o
   2  11  14        2.29        3.63      4.93 o
   1   1  15      328.91      320.22      4.14 o
   2   1  15        0.00        3.19      0.76 o
   3   1  15      170.68      164.45      3.70 o
   4   1  15        6.35       13.74      1.42 o
   5   1  15       82.44       77.12      2.97 o
   6   1  15        7.93        7.95      1.43 o
   7   1  15       28.53       32.69      3.49 o
   8   1  15        4.88        7.03      1.64 o
   0   2  15       55.88       70.81      2.68 o
   1   2  15       10.75       12.52      0.91 o
   2   2  15      125.20      133.80      2.82 o
   3   2  15        5.57        7.14      0.83 o
   4   2  15      396.15      384.62      6.86 o
   5   2  15       26.59       30.30      2.14 o
   6   2  15      124.53      112.23      3.61 o
   7   2  15        0.15        6.86      1.11 o
   8   2  15       65.13       69.61      3.72 o
   1   3  15        7.51        9.75      1.30 o
   2   3  15      204.14      201.41      3.99 o
   3   3  15       15.89       17.56      1.31 o
   4   3  15        9.41       16.86      1.42 o
   5   3  15       11.31       16.53      2.08 o
   6   3  15        6.32        7.82      1.21 o
   7   3  15        3.45        7.96      1.63 o
   8   3  15       12.57       18.67      2.45 o
   0   4  15      304.92      329.62      6.67 o
   1   4  15       89.38       97.64      2.25 o
   2   4  15       64.62       63.31      1.86 o
   3   4  15      400.29      385.77      6.20 o
   4   4  15       90.99       87.29      2.92 o
   5   4  15      124.37      127.66      3.73 o
   6   4  15       12.85       15.98      1.62 o
   7   4  15       11.31       13.38      1.37 o
   8   4  15       12.04       21.30      3.09 o
   1   5  15      182.12      158.91      3.25 o
   2   5  15      488.13      475.14      7.73 o
   3   5  15        2.21        5.46      1.00 o
   4   5  15        4.61        4.28      1.01 o
   5   5  15        2.93        4.67      1.10 o
   6   5  15        0.01        5.08      1.36 o
   7   5  15       52.09       46.25      2.91 o
   8   5  15       35.11       25.14      6.97 o
   0   6  15     1123.92     1116.53     29.48 o
   1   6  15      236.97      228.58      5.41 o
   2   6  15       43.88       60.28      3.96 o
   3   6  15       24.72       33.37      2.27 o
   4   6  15      124.11      118.46      4.00 o
   5   6  15      119.68      102.75      3.68 o
   6   6  15        4.46        8.16      2.15 o
   7   6  15        0.49        2.50      2.31 o
   1   7  15       11.64       13.77      1.59 o
   2   7  15       93.22       84.80      2.82 o
   3   7  15      109.67       89.22      3.18 o
   4   7  15        1.63        1.55      0.88 o
   5   7  15       11.64       11.47      1.79 o
   6   7  15        9.59        7.34      2.66 o
   0   8  15        0.33        2.33      2.45 o
   1   8  15        0.58        4.97      1.44 o
   2   8  15        0.76        4.30      1.16 o
   3   8  15        0.18        1.45      0.94 o
   4   8  15       22.79       33.86      3.37 o
   5   8  15       35.04       37.98      3.56 o
   6   8  15        3.26        4.15      3.00 o
   1   9  15        0.01        2.89      1.28 o
   2   9  15       10.31       12.40      2.00 o
   3   9  15        0.32        3.43      1.57 o
   4   9  15       32.13       33.82      3.38 o
   5   9  15       60.68       70.85      5.78 o
   0  10  15      105.45      108.61      7.60 o
   1  10  15        4.56        5.08      3.21 o
   2  10  15        7.67        5.27      2.22 o
   3  10  15        4.10        2.45      2.01 o
   1  11  15        8.29       14.24      8.24 o
   0   0  16     2043.71     2055.10     47.08 o
   1   0  16       13.76       20.14      2.50 o
   2   0  16       38.56       36.33      2.30 o
   3   0  16      177.90      190.83      5.85 o
   4   0  16      131.94      154.54      6.61 o
   5   0  16      272.94      250.69      7.79 o
   6   0  16       62.52       65.26      4.23 o
   7   0  16        9.07        7.32      2.45 o
   8   0  16       12.32       10.25      3.32 o
   1   1  16     1238.38     1200.38     12.97 o
   2   1  16      238.67      221.23      3.87 o
   3   1  16      214.65      207.25      4.32 o
   4   1  16       84.55       83.83      2.83 o
   5   1  16      120.03      112.18      3.55 o
   6   1  16       30.78       29.25      2.25 o
   7   1  16        0.30        3.04      1.10 o
   8   1  16        4.77        1.70      2.06 o
   0   2  16        1.27        2.45      0.91 o
   1   2  16       13.69       13.09      1.30 o
   2   2  16       16.18       20.23      1.28 o
   3   2  16       57.14       58.67      2.16 o
   4   2  16       49.31       63.38      2.58 o
   5   2  16        1.72        4.49      1.18 o
   6   2  16       47.00       41.87      2.55 o
   7   2  16      107.71      106.28      3.64 o
   8   2  16        0.86        1.47      2.00 o
   1   3  16       65.33       66.03      1.88 o
   2   3  16       47.33       49.56      1.88 o
   3   3  16       27.52       30.97      1.63 o
   4   3  16      159.05      158.40      4.02 o
   5   3  16      150.38      156.01      4.20 o
   6   3  16        1.66        2.69      0.98 o
   7   3  16       38.48       42.60      2.48 o
   8   3  16       97.47       94.89      4.45 o
   0   4  16       54.71       51.91      2.54 o
   1   4  16       18.57       18.73      1.22 o
   2   4  16      270.79      277.26      4.79 o
   3   4  16       21.80       26.00      1.62 o
   4   4  16        6.76        7.22      1.00 o
   5   4  16       21.42       25.75      1.96 o
   6   4  16       45.56       53.56      2.62 o
   7   4  16        1.65        4.87      1.70 o
   8   4  16        0.37       11.44      4.04 o
   1   5  16       12.79       11.19      1.12 o
   2   5  16       28.49       34.32      1.81 o
   3   5  16       66.99       85.44      2.67 o
   4   5  16       24.89       24.27      1.72 o
   5   5  16       21.36       27.99      1.94 o
   6   5  16        1.70        4.57      1.01 o
   7   5  16        4.37        5.06      1.67 o
   0   6  16      232.41      211.32     18.28 o
   1   6  16      203.65      185.61      7.45 o
   2   6  16     1157.55     1157.44     26.27 o
   3   6  16      188.29      186.56      4.82 o
   4   6  16       39.00       37.24      2.43 o
   5   6  16        2.13        5.12      1.09 o
   6   6  16        3.72        5.14      1.45 o
   7   6  16        4.91        5.78      2.60 o
   1   7  16      280.72      256.60      6.04 o
   2   7  16       57.06       62.39      2.90 o
   3   7  16        0.32        0.39      0.86 o
   4   7  16        3.00        3.61      1.00 o
   5   7  16       32.45       29.79      2.38 o
   6   7  16        0.25        0.00      2.64 o
   0   8  16        0.83        1.69      1.57 o
   1   8  16        3.19        2.00      1.68 o
   2   8  16       52.39       58.92      3.79 o
   3   8  16        5.00        6.25      1.56 o
   4   8  16        0.31        0.35      1.67 o
   5   8  16       13.03       11.74      2.31 o
   1   9  16       16.88       18.66      2.37 o
   2   9  16        3.39        2.30      1.27 o
   3   9  16        0.06        0.00      1.77 o
   4   9  16       40.46       45.05      4.50 o
   0  10  16       41.31       47.00      6.13 o
   1  10  16        5.95        7.82      2.44 o
   2  10  16       15.81       18.40      3.26 o
   3  10  16        0.10        0.00      3.46 o
   1   1  17      335.15      339.10      5.10 o
   2   1  17      100.17      107.02      2.74 o
   3   1  17        0.31        2.11      0.58 o
   4   1  17       27.78       35.95      2.22 o
   5   1  17        0.60        6.19      1.27 o
   6   1  17        0.99        2.35      1.09 o
   7   1  17       11.68       16.32      1.67 o
   8   1  17        0.33        0.00      1.95 o
   0   2  17      286.67      284.35      6.03 o
   1   2  17       17.67       21.35      1.32 o
   2   2  17       86.17       93.55      2.36 o
   3   2  17       37.54       35.82      2.14 o
   4   2  17      721.32      666.25     10.29 o
   5   2  17        3.09        5.54      1.10 o
   6   2  17        0.57        7.01      1.38 o
   7   2  17        1.97        6.31      1.73 o
   8   2  17        0.59        0.00      2.41 o
   1   3  17        1.96        4.18      0.82 o
   2   3  17       30.78       35.30      1.72 o
   3   3  17        4.80        5.88      0.82 o
   4   3  17      420.77      393.98      7.13 o
   5   3  17        2.40        3.44      1.30 o
   6   3  17        0.25        4.25      1.51 o
   7   3  17       81.67       74.36      3.18 o
   8   3  17       31.11       35.86      5.15 o
   0   4  17      191.87      176.15      5.16 o
   1   4  17       34.76       37.64      1.73 o
   2   4  17       17.11       22.17      1.90 o
   3   4  17      179.51      172.39      4.41 o
   4   4  17       16.39       21.06      1.77 o
   5   4  17       25.82       28.14      2.05 o
   6   4  17       13.31       16.68      1.61 o
   7   4  17       56.41       62.73      3.69 o
   1   5  17       69.71       61.52      2.18 o
   2   5  17      865.41      863.12     12.06 o
   3   5  17      320.74      324.40      7.21 o
   4   5  17      381.10      322.67      7.08 o
   5   5  17        0.01        4.41      1.52 o
   6   5  17       36.87       43.19      4.10 o
   7   5  17        2.03        4.53      1.81 o
   0   6  17      392.38      351.08     13.22 o
   1   6  17       20.40       21.32      1.89 o
   2   6  17        7.25       17.99      2.21 o
   3   6  17      151.96      147.59      4.26 o
   4   6  17      113.14      108.40      5.14 o
   5   6  17       36.82       36.13      2.63 o
   6   6  17       11.43       24.10      3.66 o
   1   7  17       27.77       32.80      2.30 o
   2   7  17       10.98        7.58      1.48 o
   3   7  17       14.68       16.04      2.48 o
   4   7  17        2.17        6.20      1.16 o
   5   7  17        2.02        4.24      1.72 o
   6   7  17       40.69       49.82      4.46 o
   0   8  17       23.34       43.13      8.53 o
   1   8  17        5.71        6.65      1.60 o
   2   8  17       21.94       14.16      2.66 o
   3   8  17        0.82        0.00      1.45 o
   4   8  17        4.97        9.42      1.71 o
   5   8  17        4.64        8.60      2.19 o
   1   9  17        5.82       15.18      2.56 o
   2   9  17       45.04       50.38      4.65 o
   3   9  17        0.00        0.00      2.14 o
   4   9  17        6.20        7.57      3.52 o
   0  10  17        4.60        7.77      3.25 o
   1  10  17        1.34        0.72      1.69 o
   2  10  17        2.49        0.00      4.30 o
   0   0  18     2929.33     2803.31     63.31 o
   1   0  18      203.50      204.82      5.70 o
   2   0  18      321.22      302.74      9.06 o
   3   0  18       31.53       33.56      4.16 o
   4   0  18       30.85       33.38      3.00 o
   5   0  18      346.46      327.10      9.33 o
   6   0  18        9.41       11.39      2.21 o
   7   0  18       31.37       34.79      3.49 o
   8   0  18        7.81        5.85      5.98 o
   1   1  18        0.93        4.58      0.95 o
   2   1  18      141.28      143.29      3.62 o
   3   1  18       66.93       74.36      2.73 o
   4   1  18      899.54      884.62     12.77 o
   5   1  18      255.85      240.97      7.00 o
   6   1  18       42.79       42.86      2.49 o
   7   1  18       51.08       55.47      2.82 o
   8   1  18        1.19        0.00      3.06 o
   0   2  18       66.78       76.49      3.77 o
   1   2  18       18.08       18.40      1.30 o
   2   2  18       44.74       42.05      2.04 o
   3   2  18      151.54      146.18      5.15 o
   4   2  18       67.54       82.24      2.91 o
   5   2  18       40.00       42.44      2.38 o
   6   2  18        6.40       10.65      1.38 o
   7   2  18        0.22        3.47      1.29 o
   8   2  18       18.50       21.51      5.44 o
   1   3  18        1.00        0.80      0.65 o
   2   3  18        0.57        1.77      0.73 o
   3   3  18        4.67        6.88      1.07 o
   4   3  18       15.06       20.74      2.33 o
   5   3  18        1.34        4.47      1.01 o
   6   3  18        5.92       10.06      1.32 o
   7   3  18        2.21        6.50      1.67 o
   0   4  18       75.21       70.68      3.11 o
   1   4  18       28.01       23.97      1.93 o
   2   4  18      185.48      185.12      4.11 o
   3   4  18      139.31      140.61      3.99 o
   4   4  18        1.24        2.57      0.95 o
   5   4  18       24.44       26.93      2.04 o
   6   4  18        0.09        4.91      1.27 o
   7   4  18       44.14       48.16      3.57 o
   1   5  18      232.20      206.67      4.59 o
   2   5  18      259.20      261.30      5.22 o
   3   5  18      253.15      246.79      5.20 o
   4   5  18       59.21       63.73      2.90 o
   5   5  18       29.45       39.47      2.85 o
   6   5  18        1.19        3.96      2.52 o
   7   5  18        0.98        4.56      2.13 o
   0   6  18       23.67       18.19      2.51 o
   1   6  18       13.87       10.58      1.56 o
   2   6  18      205.18      188.87      6.15 o
   3   6  18        0.02        3.91      1.57 o
   4   6  18       23.88       23.17      2.46 o
   5   6  18        7.89       10.58      1.93 o
   6   6  18        0.71        4.08      1.83 o
   1   7  18      275.91      231.94      7.11 o
   2   7  18        2.85        6.92      1.53 o
   3   7  18        0.02        3.72      1.24 o
   4   7  18        1.53        4.58      1.07 o
   5   7  18       41.73       45.90      4.31 o
   0   8  18        6.82        6.16      2.55 o
   1   8  18       49.14       42.29      3.99 o
   2   8  18       51.42       58.23      4.61 o
   3   8  18        3.76        3.97      2.02 o
   4   8  18        4.17        4.66      1.90 o
   5   8  18       48.16       51.97      5.00 o
   1   9  18       16.17       16.88      2.46 o
   2   9  18        2.49        1.52      2.13 o
   3   9  18        0.45        0.00      2.67 o
   0  10  18        0.88       14.32      5.92 o
   1  10  18       10.79       14.95      8.27 o
   1   1  19       26.29       33.92      1.98 o
   2   1  19      137.96      127.04      3.45 o
   3   1  19        0.17        1.88      1.20 o
   4   1  19       63.40       78.41      2.87 o
   5   1  19      262.16      254.25      5.70 o
   6   1  19       12.36       15.34      2.08 o
   7   1  19       11.20       11.62      1.94 o
   0   2  19      172.39      166.45      6.01 o
   1   2  19       38.28       39.74      1.85 o
   2   2  19        0.89        2.01      0.90 o
   3   2  19       26.43       36.62      2.24 o
   4   2  19       11.77       18.83      1.72 o
   5   2  19       19.51       18.61      1.74 o
   6   2  19       63.18       71.76      3.09 o
   7   2  19        7.88       11.64      2.25 o
   1   3  19        2.18        0.13      0.61 o
   2   3  19       26.48       22.50      1.62 o
   3   3  19       68.64       72.17      2.85 o
   4   3  19        0.33        1.88      0.86 o
   5   3  19       84.48       85.05      3.03 o
   6   3  19        9.12       15.49      2.25 o
   7   3  19       11.63       16.76      2.36 o
   0   4  19       71.45       82.53      4.06 o
   1   4  19        0.29        0.00      0.67 o
   2   4  19      140.56      126.43      3.35 o
   3   4  19      137.28      124.06      3.77 o
   4   4  19        8.62        8.94      1.28 o
   5   4  19        8.51       14.01      1.45 o
   6   4  19        6.44       13.33      1.55 o
   7   4  19        9.05       14.38      3.29 o
   1   5  19       56.96       54.60      2.25 o
   2   5  19      129.87      127.94      3.67 o
   3   5  19        0.31        2.66      0.92 o
   4   5  19        1.11        1.72      1.06 o
   5   5  19        1.22        4.32      2.33 o
   6   5  19        1.06        3.29      1.81 o
   0   6  19      195.16      230.01      9.68 o
   1   6  19      217.83      176.02      5.28 o
   2   6  19        0.16        1.51      1.00 o
   3   6  19       14.22        9.82      1.72 o
   4   6  19       59.48       58.40      6.06 o
   5   6  19       42.64       55.35      3.24 o
   6   6  19        2.12        4.92      2.62 o
   1   7  19        6.25        5.72      1.22 o
   2   7  19       28.53       25.89      2.40 o
   3   7  19      133.08      124.83      5.13 o
   4   7  19        1.20        1.46      1.11 o
   5   7  19        3.78        6.74      2.67 o
   0   8  19       45.41       41.84      7.10 o
   1   8  19       23.89       23.31      4.08 o
   2   8  19        0.37        2.87      1.36 o
   3   8  19        0.82        0.00      1.26 o
   4   8  19        1.74        0.00      3.17 o
   1   9  19       14.75        9.07      2.60 o
   2   9  19        0.43        0.41      2.51 o
   3   9  19        2.14        3.28      6.43 o
   0   0  20      188.70      197.52      8.13 o
   1   0  20      244.71      240.76      8.20 o
   2   0  20       13.93       19.23      2.58 o
   3   0  20       77.96       89.21      4.86 o
   4   0  20      198.63      203.99      6.75 o
   5   0  20      166.99      144.60      5.80 o
   6   0  20       50.96       41.41      3.39 o
   7   0  20       15.30       13.41      3.36 o
   1   1  20      112.97      111.32      3.87 o
   2   1  20      108.25      110.81      4.82 o
   3   1  20       49.02       50.38      2.57 o
   4   1  20       44.48       53.45      2.50 o
   5   1  20        3.63        7.79      1.47 o
   6   1  20       44.89       47.27      3.40 o
   7   1  20        3.51        5.19      2.04 o
   0   2  20       65.59       70.78      3.85 o
   1   2  20        9.58       12.56      1.38 o
   2   2  20        2.36        2.35      0.96 o
   3   2  20      197.98      195.72      4.86 o
   4   2  20        0.03        1.67      1.20 o
   5   2  20       35.93       38.07      2.26 o
   6   2  20       15.79       18.49      2.02 o
   7   2  20        4.97        9.71      2.35 o
   1   3  20        7.47        7.25      1.12 o
   2   3  20       35.60       37.70      2.14 o
   3   3  20       95.92       96.68      3.28 o
   4   3  20       59.51       58.71      2.91 o
   5   3  20        9.66       11.81      2.17 o
   6   3  20        4.22        9.92      1.41 o
   7   3  20        0.02        3.31      2.53 o
   0   4  20       78.85       61.90      3.59 o
   1   4  20       83.29       81.03      3.43 o
   2   4  20        3.53        3.87      0.99 o
   3   4  20        8.21       11.01      1.68 o
   4   4  20       91.96       97.67      3.51 o
   5   4  20       65.62       69.54      2.83 o
   6   4  20        0.03        3.16      1.35 o
   1   5  20       30.13       27.84      2.27 o
   2   5  20      150.59      145.34      4.44 o
   3   5  20      150.30      143.59      6.66 o
   4   5  20        0.15        1.73      1.35 o
   5   5  20        0.59        3.21      1.65 o
   6   5  20        0.23        2.46      1.95 o
   0   6  20       29.58       42.50      4.84 o
   1   6  20        1.69        6.22      1.23 o
   2   6  20        0.48        5.96      2.05 o
   3   6  20       13.24       10.32      1.67 o
   4   6  20        1.15        2.52      1.37 o
   5   6  20        4.45        4.49      1.76 o
   1   7  20       34.21       29.20      3.38 o
   2   7  20       28.97       22.37      2.22 o
   3   7  20       89.52       74.32      3.59 o
   4   7  20        0.00        0.29      1.44 o
   5   7  20        5.94       12.68      2.91 o
   0   8  20       44.25       44.55      7.00 o
   1   8  20       19.47       20.89      2.86 o
   2   8  20       28.28       25.93      3.52 o
   3   8  20        0.51        5.48      2.05 o
   4   8  20        0.89        0.00      3.66 o
   1   9  20        0.29        0.00      1.93 o
   2   9  20       21.01       19.58      5.05 o
   1   1  21       40.46       43.63      2.41 o
   2   1  21      206.40      191.81      5.08 o
   3   1  21       34.19       35.67      2.34 o
   4   1  21       23.17       24.05      2.12 o
   5   1  21       11.40       18.78      1.94 o
   6   1  21        5.60        7.21      1.37 o
   7   1  21        5.49        3.46      2.55 o
   0   2  21       55.86       67.10      3.86 o
   1   2  21        5.88        7.94      1.50 o
   2   2  21       20.09       25.28      2.06 o
   3   2  21      200.74      215.90      5.21 o
   4   2  21       17.39       20.24      1.99 o
   5   2  21        2.02        2.54      1.11 o
   6   2  21       10.52       16.50      1.81 o
   7   2  21        7.55        8.93      3.80 o
   1   3  21        4.93        4.81      1.25 o
   2   3  21        8.51       10.19      1.92 o
   3   3  21        0.09        4.03      1.07 o
   4   3  21        2.29        4.02      1.10 o
   5   3  21       26.55       25.68      2.27 o
   6   3  21        0.68        3.67      1.08 o
   0   4  21        2.83        5.24      1.57 o
   1   4  21        4.53        5.70      1.10 o
   2   4  21      144.20      152.73      4.91 o
   3   4  21      265.21      283.33      6.31 o
   4   4  21       92.22       91.23      6.43 o
   5   4  21       38.26       42.04      2.65 o
   6   4  21       13.53       18.05      2.35 o
   1   5  21       22.27       22.55      2.36 o
   2   5  21       18.75       14.64      1.71 o
   3   5  21        0.44        2.92      1.20 o
   4   5  21       29.75       35.04      4.19 o
   5   5  21        0.00        0.64      1.35 o
   6   5  21        9.58       12.25      4.61 o
   0   6  21        0.00        0.50      1.28 o
   1   6  21        0.85        2.48      1.12 o
   2   6  21       10.27       10.54      2.12 o
   3   6  21       44.67       42.60      3.57 o
   4   6  21        6.48        9.04      1.98 o
   5   6  21       30.83       35.66      3.96 o
   1   7  21       59.74       58.42      3.42 o
   2   7  21       64.67       49.39      3.48 o
   3   7  21       15.54       14.06      1.82 o
   4   7  21        1.47        0.51      2.38 o
   0   8  21       47.85       27.56      6.62 o
   1   8  21       19.84       19.12      4.13 o
   2   8  21       41.07       42.15      4.55 o
   3   8  21       21.70       24.77      5.17 o
   0   0  22       13.92        9.99      3.50 o
   1   0  22       27.86       31.99      3.10 o
   2   0  22       91.35       95.68      4.96 o
   3   0  22      643.78      657.39     32.90 o
   4   0  22      343.98      320.47     21.02 o
   5   0  22        3.07        4.45      1.96 o
   6   0  22        1.12        1.14      1.65 o
   1   1  22      208.16      170.28      5.10 o
   2   1  22       86.80       96.61      4.01 o
   3   1  22        4.92       10.07      1.60 o
   4   1  22        9.10       11.61      2.05 o
   5   1  22        0.52        1.31      1.25 o
   6   1  22       10.96       15.95      2.06 o
   0   2  22      256.16      267.41     11.93 o
   1   2  22       55.23       55.76      2.95 o
   2   2  22       26.29       29.73      2.29 o
   3   2  22        1.14        2.13      1.35 o
   4   2  22       10.54       14.98      1.94 o
   5   2  22        1.86        3.15      1.10 o
   6   2  22        8.42        9.77      2.17 o
   1   3  22        8.61        8.64      1.66 o
   2   3  22       48.01       51.61      2.94 o
   3   3  22      210.28      224.74      5.98 o
   4   3  22      114.14      106.07      3.73 o
   5   3  22       33.54       40.77      2.79 o
   6   3  22        7.24        7.60      2.62 o
   0   4  22        0.05        2.13      1.11 o
   1   4  22        0.78        1.10      1.00 o
   2   4  22       55.81       57.91      3.12 o
   3   4  22       80.68       90.43      3.57 o
   4   4  22       18.48       19.65      2.96 o
   5   4  22        0.92        3.11      1.83 o
   6   4  22        6.11        5.46      3.00 o
   1   5  22       95.55       86.77      3.99 o
   2   5  22       35.60       39.41      3.88 o
   3   5  22        6.01        9.65      1.96 o
   4   5  22        0.32        3.81      1.77 o
   5   5  22       18.46       17.39      2.70 o
   0   6  22       11.99       10.12      2.70 o
   1   6  22       33.19       35.81      2.97 o
   2   6  22       45.61       41.76      3.19 o
   3   6  22        9.49        6.93      3.62 o
   4   6  22        2.67        4.96      2.99 o
   1   7  22        9.35       14.26      1.95 o
   2   7  22       24.38       19.03      2.90 o
   3   7  22        0.53        0.00      1.63 o
   0   8  22       11.09       12.66      5.66 o
   1   8  22       16.59       19.80      4.56 o
   2   8  22       15.30       12.98      5.73 o
   1   1  23       15.75       14.63      1.81 o
   2   1  23       52.21       53.66      2.81 o
   3   1  23       50.12       58.10      3.14 o
   4   1  23      198.72      218.85      6.24 o
   5   1  23        5.40        4.05      1.65 o
   6   1  23        2.44        0.00      3.17 o
   0   2  23      408.40      389.37     13.78 o
   1   2  23       63.79       64.54      3.21 o
   2   2  23       77.21       78.21      3.54 o
   3   2  23        0.45        2.39      1.15 o
   4   2  23        3.37        7.83      1.53 o
   5   2  23        5.15        5.23      1.51 o
   6   2  23        2.84        0.00      2.71 o
   1   3  23        6.11        5.43      1.74 o
   2   3  23      108.30       95.91      3.97 o
   3   3  23       80.48       78.49      3.79 o
   4   3  23      191.48      176.60      5.98 o
   5   3  23        6.56       11.67      1.70 o
   0   4  23       63.02       64.69      3.80 o
   1   4  23       34.36       37.69      2.85 o
   2   4  23        9.23        7.62      1.63 o
   3   4  23       76.83       75.17      3.69 o
   4   4  23       41.19       40.71      2.85 o
   5   4  23       32.82       41.54      2.83 o
   1   5  23       71.44       58.19      3.29 o
   2   5  23        0.64        0.56      1.45 o
   3   5  23       16.75       15.86      3.27 o
   4   5  23        3.24        0.05      2.08 o
   0   6  23       18.09       16.89      3.08 o
   1   6  23        1.33        1.02      0.91 o
   2   6  23        3.05        5.92      1.76 o
   3   6  23        8.31        6.50      3.27 o
   4   6  23        0.09        0.34      3.63 o
   1   7  23        0.75        1.58      1.30 o
   2   7  23        0.10        0.00      1.72 o
   3   7  23        1.67        0.00      2.95 o
   0   0  24       12.30       12.85      3.95 o
   1   0  24        4.69        2.35      2.02 o
   2   0  24        1.55        1.77      1.42 o
   3   0  24       19.90       29.08      3.40 o
   4   0  24       35.96       32.10      3.82 o
   5   0  24       32.72       36.63      4.93 o
   1   1  24        0.29        1.36      1.02 o
   2   1  24       20.75       31.31      2.62 o
   3   1  24        9.41       16.12      1.91 o
   4   1  24      363.11      375.54      8.83 o
   5   1  24       44.64       35.99      3.61 o
   0   2  24        3.06       10.69      2.57 o
   1   2  24       16.94       22.57      2.26 o
   2   2  24       31.54       37.15      2.87 o
   3   2  24       59.73       61.36      3.46 o
   4   2  24       45.42       49.68      3.38 o
   5   2  24        8.55        7.16      2.30 o
   1   3  24       31.29       31.59      2.54 o
   2   3  24       18.88       21.36      2.33 o
   3   3  24       17.66       19.54      2.38 o
   4   3  24        1.82        2.77      2.02 o
   5   3  24        8.97       13.79      3.20 o
   0   4  24      166.63      148.34      6.20 o
   1   4  24       11.12       10.48      1.59 o
   2   4  24        8.91        5.74      1.67 o
   3   4  24        1.06        2.36      1.42 o
   4   4  24        1.20        1.40      1.71 o
   1   5  24        0.43        2.48      1.42 o
   2   5  24        0.28        2.70      3.02 o
   3   5  24        0.77        3.05      3.02 o
   4   5  24        4.02        1.81      3.22 o
   0   6  24        1.79        6.53      1.99 o
   1   6  24        6.43        6.90      1.91 o
   2   6  24        2.66        3.32      3.44 o
   3   6  24        0.96        0.29      3.24 o
   1   7  24        3.28        3.15      2.15 o
   1   1  25        1.08        0.24      1.14 o
   2   1  25        6.76        8.17      1.68 o
   3   1  25       57.90       64.27      3.27 o
   4   1  25        5.86       11.41      2.14 o
   5   1  25       15.17       14.24      3.85 o
   0   2  25       24.20       28.30      4.74 o
   1   2  25        5.29        5.98      1.48 o
   2   2  25        7.21        8.42      1.68 o
   3   2  25       10.06       17.10      2.38 o
   4   2  25       39.73       45.34      3.44 o
   5   2  25        2.09        1.43      3.33 o
   1   3  25       11.12       15.91      2.00 o
   2   3  25      123.68      102.92      4.28 o
   3   3  25        7.38       10.12      1.99 o
   4   3  25       16.04       23.49      3.24 o
   0   4  25       10.00       14.90      2.95 o
   1   4  25       48.89       48.86      2.89 o
   2   4  25        1.15        1.70      1.95 o
   3   4  25        8.32        8.28      1.87 o
   4   4  25        0.00        0.00      3.47 o
   1   5  25        0.68        0.00      1.54 o
   2   5  25        2.22        0.00      3.00 o
   3   5  25        0.96        0.00      2.91 o
   0   6  25       11.55        8.40      2.86 o
   1   6  25       10.93        4.09      2.65 o
   2   6  25       10.02       12.41      3.46 o
   0   0  26        5.87        1.21      2.55 o
   1   0  26        2.10        4.03      1.98 o
   2   0  26        0.04        1.83      2.01 o
   3   0  26      218.14      201.24      8.55 o
   4   0  26        6.91       13.26      3.20 o
   1   1  26       11.05       11.06      1.93 o
   2   1  26        0.60        0.60      1.71 o
   3   1  26       15.07       16.60      2.58 o
   4   1  26        0.43        0.00      1.58 o
   0   2  26        0.14        2.05      2.06 o
   1   2  26       67.63       73.97      3.99 o
   2   2  26       10.66       10.34      1.96 o
   3   2  26       11.07       19.93      2.80 o
   4   2  26       25.17       25.71      4.92 o
   1   3  26       33.10       30.42      3.06 o
   2   3  26        3.57        4.33      1.55 o
   3   3  26       13.13       13.92      2.52 o
   0   4  26       20.00       21.97      3.76 o
   1   4  26        0.13        0.00      1.21 o
   2   4  26       28.12       30.52      3.59 o
   3   4  26        1.55        2.76      3.22 o
   1   5  26        1.92        2.06      1.98 o
   2   5  26        2.00        4.92      3.74 o
   1   1  27       13.97       15.80      2.68 o
   2   1  27        4.75        0.80      2.54 o
   3   1  27       57.61       66.42      4.47 o
   0   2  27        0.53        2.26      3.12 o
   1   2  27       13.06       15.45      2.64 o
   2   2  27        0.52        2.73      2.73 o
   3   2  27      244.11      235.48      9.82 o
   1   3  27       85.36       73.55      4.36 o
   2   3  27       62.96       57.45      4.41 o
   3   3  27        3.23        3.92      3.48 o
   0   4  27        3.45        6.11      2.44 o
   1   4  27        7.65        7.42      2.19 o
   2   4  27        0.83        0.00      3.22 o
   0   0  28       42.74       44.93      8.40 o
   1   0  28       17.99       18.09      8.59 o
   2   0  28        0.41        0.00      3.55 o
   1   1  28        7.83        8.67      2.87 o
   2   1  28       18.08       16.54      4.60 o
   0   2  28        8.63        8.33      4.22 o
   1   2  28        0.64        0.00      3.31 o
   2   2  28       21.81       22.64      5.04 o
   1   3  28        7.85        8.95      4.10 o
 
